# Supplementary material for: HIV-1 envelope trimer vaccine induces sex-associated differences in antibody responses: a phase 1 clinical trial
Source: Nat Commun. 2025 Nov 21;16:10250. doi: 10.1038/s41467-025-65101-7 (PMC12639139; doi:10.1038/s41467-025-65101-7)
Supplement: Supplementary file 4 — Source Data [file 41467_2025_65101_MOESM4_ESM.zip]

Archive with 47 entries (26 files):
- Suppl. Fig. 10/
- Suppl. Fig. 10/ACTHIVE-001 TLR4 expression PubID.xls
- __MACOSX/
- __MACOSX/Suppl. Fig. 10/
- __MACOSX/Suppl. Fig. 10/._ACTHIVE-001 TLR4 expression PubID.xls
- Table 2, Suppl. Table 1-5/
- Table 2, Suppl. Table 1-5/ACTHIVE-001 Adverse Event overview PubID.xlsx
- __MACOSX/Table 2, Suppl. Table 1-5/
- __MACOSX/Table 2, Suppl. Table 1-5/._ACTHIVE-001 Adverse Event overview PubID.xlsx
- Suppl. Fig. 8/
- Suppl. Fig. 8/ACTHIVE-001 sex hormones PubID.xlsx
- __MACOSX/Suppl. Fig. 8/
- __MACOSX/Suppl. Fig. 8/._ACTHIVE-001 sex hormones PubID.xlsx
- Fig. 2, 5c, Suppl. Fig. 5c, Suppl. Fig. 8/
- Fig. 2, 5c, Suppl. Fig. 5c, Suppl. Fig. 8/ACTHIVE-001 BAMA Diff Binding PubID.xlsx
- __MACOSX/Fig. 2, 5c, Suppl. Fig. 5c, Suppl. Fig. 8/
- __MACOSX/Fig. 2, 5c, Suppl. Fig. 5c, Suppl. Fig. 8/._ACTHIVE-001 BAMA Diff Binding PubID.xlsx
- Fig. 2, 5c, Suppl. Fig. 5c, Suppl. Fig. 8/ACTHIVE-001 BAMA IgG PubID.xlsx
- __MACOSX/Fig. 2, 5c, Suppl. Fig. 5c, Suppl. Fig. 8/._ACTHIVE-001 BAMA IgG PubID.xlsx
- Fig. 6, suppl. Fig. 6-7/
- Fig. 6, suppl. Fig. 6-7/.DS_Store
- __MACOSX/Fig. 6, suppl. Fig. 6-7/
- __MACOSX/Fig. 6, suppl. Fig. 6-7/._.DS_Store
- Fig. 6, suppl. Fig. 6-7/ACTHIVE-001 IgDiscover_genotypes PubID.xlsx
- __MACOSX/Fig. 6, suppl. Fig. 6-7/._ACTHIVE-001 IgDiscover_genotypes PubID.xlsx
- Fig. 4, Suppl. Fig. 2-4/
- Fig. 4, Suppl. Fig. 2-4/ACTHIVE-001 Neutralisation Duke University PubID.xlsx
- __MACOSX/Fig. 4, Suppl. Fig. 2-4/
- __MACOSX/Fig. 4, Suppl. Fig. 2-4/._ACTHIVE-001 Neutralisation Duke University PubID.xlsx
- Fig. 3, Suppl. Fig. 3, Suppl. Fig. 8/
- Fig. 3, Suppl. Fig. 3, Suppl. Fig. 8/ACTHIVE-001 Luminex data - PubID.xlsx
- __MACOSX/Fig. 3, Suppl. Fig. 3, Suppl. Fig. 8/
- __MACOSX/Fig. 3, Suppl. Fig. 3, Suppl. Fig. 8/._ACTHIVE-001 Luminex data - PubID.xlsx
- Fig. 7, suppl. Fig. 9/
- Fig. 7, suppl. Fig. 9/ACTHIVE0-001 IL-6 PubID.xlsx
- __MACOSX/Fig. 7, suppl. Fig. 9/
- __MACOSX/Fig. 7, suppl. Fig. 9/._ACTHIVE0-001 IL-6 PubID.xlsx
- Suppl. Fig. 1-2, Suppl. Fig. 11/
- Suppl. Fig. 1-2, Suppl. Fig. 11/ACTHIVE-001 Neutralisation - OSR PubID.xlsx
- __MACOSX/Suppl. Fig. 1-2, Suppl. Fig. 11/
- __MACOSX/Suppl. Fig. 1-2, Suppl. Fig. 11/._ACTHIVE-001 Neutralisation - OSR PubID.xlsx
- Suppl. Fig. 1-2, Suppl. Fig. 11/ACTHIVE-001 Complete Binding Data - ELISA OSR PubID.xlsx
- __MACOSX/Suppl. Fig. 1-2, Suppl. Fig. 11/._ACTHIVE-001 Complete Binding Data - ELISA OSR PubID.xlsx
- Suppl. Fig. 5b/
- Suppl. Fig. 5b/ConM dump-in ACTHIVE-001.pzfx
- __MACOSX/Suppl. Fig. 5b/
- __MACOSX/Suppl. Fig. 5b/._ConM dump-in ACTHIVE-001.pzfx
