# Supplementary material for: HIV-1 envelope trimer vaccine induces sex-associated differences in antibody responses: a phase 1 clinical trial
Source: Nat Commun. 2025 Nov 21;16:10250. doi: 10.1038/s41467-025-65101-7 (PMC12639139; doi:10.1038/s41467-025-65101-7)
Supplement: Supplementary file 4 — Source Data [file 41467_2025_65101_MOESM4_ESM.zip › Suppl. Fig. 10/ACTHIVE-001 TLR4 expression PubID.xls]

## Sheet: Sheet0
	TLR4 classical monocytes classical (MFI)	TLR4 CD16+ monocytes (MFI)	relative TLR4 expression (2^-(ΔCt)) PBMC	relative TLR4 expression(2^-(ΔCt)) corrected for monocyte proportion
cvd890_516	3130	1497	0.179609	0.0357421
cvd890_934	2398	1498	0.281592	0.0416756
cvd890_251	2518	1634	0.350389	0.0669242
cvd890_997	2764	1684	0.498133	0.0747199
cvd890_141	2497	1625	0.245544	0.0785741
cvd890_202	2451	1530	0.448649	0.112611
cvd890_339	2397	1552	0.256989	0.0161389
cvd890_231	3545	1784	0.25463	0.0814817
cvd890_994	2795	2008	0.22067	0.0306731
cvd890_379	2663	2051	0.0868906	0.0218964
cvd890_324	2847	1871	0.0739045	0.0254231
cvd890_298	2774	1727	0.168906	0.0239846
cvd890_765	2748	1725	0.121066	0.00892258
cvd890_921	2837	1600	0.203556	0.0135772
cvd890_465	3074	1541	0.149175	0.0116207
cvd890_106	4419	3033	0.0869357	0.0386864
cvd890_481	2745	1883	0.217391	0.0142174
cvd890_987	2849	1585	0.258181	0.0133221
cvd890_517	2462	1704
cvd890_717	2894	1631	0.221755	0.016166
cvd890_703	2564	1802	0.180079	0.0466405
cvd890_790	2527	1679	0.144984	0.0352312
