# Supplementary material for: HIV-1 envelope trimer vaccine induces sex-associated differences in antibody responses: a phase 1 clinical trial
Source: Nat Commun. 2025 Nov 21;16:10250. doi: 10.1038/s41467-025-65101-7 (PMC12639139; doi:10.1038/s41467-025-65101-7)
Supplement: Supplementary file 4 — Source Data [file 41467_2025_65101_MOESM4_ESM.zip › Table 2, Suppl. Table 1-5/ACTHIVE-001 Adverse Event overview PubID.xlsx]

## Sheet: Imported data
PID	Visit	Description	Start date	Ongoing	Stop date	Severity	Causality	Outcome	AR	Vaccination no.	D0-D7	D0-D28	SAE	SUSAR
cvd890_516	Study week 1	Anemia	27-01-2020	No	10-02-2020	Mild (grade 1)	Unlikely	Recovered/resolved	No	1	Yes	Yes	No	No
cvd890_516	Unscheduled visit	Injection site erythema	19-03-2020	No	24-03-2020	Mild (grade 1)	Definitely	Recovered/resolved	Yes	2	Yes	Yes	No	No
cvd890_516	Study day 57	Injection site tenderness	16-03-2020	No	23-03-2020	Mild (grade 1)	Definitely	Recovered/resolved	Yes	2	Yes	Yes	No	No
cvd890_934	Study week 25	Injection site tenderness	28-07-2020	No	31-07-2020	Mild (grade 1)	Definitely	Recovered/resolved	Yes	3	Yes	Yes	No	No
cvd890_934	Study week 25	Injection site erythema	28-07-2020	No	31-07-2020	Moderate (grade 2)	Definitely	Recovered/resolved	Yes	3	Yes	Yes	No	No
cvd890_934	Study day 3	Headache	12-02-2020	No	12-02-2020	Mild (grade 1)	Possibly	Recovered/resolved	Yes	1	Yes	Yes	No	No
cvd890_934	Study day 3	Nausea	12-02-2020	No	12-02-2020	Mild (grade 1)	Possibly	Recovered/resolved	Yes	1	Yes	Yes	No	No
cvd890_934	Study day 3	Fatigue	12-02-2020	No	12-02-2020	Mild (grade 1)	Possibly	Recovered/resolved	Yes	1	Yes	Yes	No	No
cvd890_934	Study week 11	Fever	26-04-2020	No	27-04-2020	Severe (grade 3)	Not related	Recovered/resolved	No	2	No	Yes	No	No
cvd890_344	Study week 48 (or Early Termination)	Fever	08-04-2020	No	12-04-2020	Mild (grade 1)	Not related	Recovered/resolved	No	Not applicable	No	No	No	No
cvd890_344	Study week 48 (or Early Termination)	Laboratory abnormality	30-04-2020	Unknown	Unknown	Mild (grade 1)	Not related	Unknown	No	Not applicable	No	No	No	No
cvd890_344	Study day 1	Suspected angioedema	03-02-2020	No	05-02-2020	Moderate (grade 2)	Probably	Recovered/resolved	Yes	1	Yes	Yes	No	No
cvd890_251	Study day 169	Injection site tenderness	10-08-2020	No	11-08-2020	Mild (grade 1)	Definitely	Recovered/resolved	Yes	3	Yes	Yes	No	No
cvd890_251	Study day 57	Malaise	20-04-2020	No	20-04-2020	Mild (grade 1)	Probably	Recovered/resolved	Yes	2	Yes	Yes	No	No
cvd890_251	Study day 57	Injection site tenderness	20-04-2020	No	23-04-2020	Mild (grade 1)	Definitely	Recovered/resolved	Yes	2	Yes	Yes	No	No
cvd890_251	Study day 1	Chills	26-02-2020	No	28-02-2020	Moderate (grade 2)	Possibly	Recovered/resolved	Yes	1	Yes	Yes	No	No
cvd890_251	Study day 1	Nausea	26-02-2020	No	28-02-2020	Moderate (grade 2)	Possibly	Recovered/resolved	Yes	1	Yes	Yes	No	No
cvd890_251	Study day 1	Erythema (not injection site)	26-02-2020	No	28-02-2020	Moderate (grade 2)	Possibly	Recovered/resolved	Yes	1	Yes	Yes	No	No
cvd890_251	Study week 0 (1st vaccination)	Dental pain	05-02-2020	No	17-02-2020	Mild (grade 1)	Not related	Recovered/resolved	No	1	Yes	Yes	No	No
cvd890_251	Study week 9	Injection site tenderness	20-04-2020	No	23-04-2020	Mild (grade 1)	Definitely	Recovered/resolved	Yes	2	Yes	Yes	No	No
cvd890_997	Study week 26	Polydipsia	24-08-2020	No	26-08-2020	Mild (grade 1)	Probably	Recovered/resolved	Yes	3	No	Yes	No	No
cvd890_997	Study week 48 (or Early Termination)	STI	14-01-2021	No	24-01-2021	Mild (grade 1)	Not related	Recovered/resolved	No	Not applicable	No	No	No	No
cvd890_997	Study day 169	Malaise	24-08-2020	No	24-08-2020	Mild (grade 1)	Probably	Recovered/resolved	Yes	3	Yes	Yes	No	No
cvd890_997	Study day 57	Injection site bruising	07-05-2020	No	09-05-2020	Mild (grade 1)	Definitely	Recovered/resolved	Yes	2	Yes	Yes	No	No
cvd890_997	Study day 169	Axillary pain vaccinated arm	24-08-2020	No	27-08-2020	Mild (grade 1)	Probably	Recovered/resolved	Yes	3	Yes	Yes	No	No
cvd890_997	Study week 25	Injection site erythema	25-08-2020	No	27-08-2020	Mild (grade 1)	Probably	Recovered/resolved	Yes	3	Yes	Yes	No	No
cvd890_997	Study week 25	Injection site swelling	25-08-2020	No	27-08-2020	Mild (grade 1)	Probably	Recovered/resolved	Yes	3	Yes	Yes	No	No
cvd890_997	Unscheduled visit	Headache	07-05-2020	No	09-05-2020	Mild (grade 1)	Probably	Recovered/resolved	Yes	2	No	No	No	No
cvd890_997	Study day 57	Injection site tenderness	07-05-2020	No	09-05-2020	Mild (grade 1)	Definitely	Recovered/resolved	Yes	2	Yes	Yes	No	No
cvd890_997	Study day 57	Axillary pain vaccinated arm	07-05-2020	No	09-05-2020	Mild (grade 1)	Probably	Recovered/resolved	Yes	2	Yes	Yes	No	No
cvd890_997	Unscheduled visit	Fever	07-05-2020	No	07-05-2020	Mild (grade 1)	Probably	Recovered/resolved	Yes	2	No	No	No	No
cvd890_141	Study day 1	Nausea	14-12-2020	No	14-12-2020	Mild (grade 1)	Possibly	Recovered/resolved	Yes	1	Yes	Yes	No	No
cvd890_141	Study week 12	Myalgia (upper extremities)	03-03-2021	No	10-03-2021	Mild (grade 1)	Unlikely	Recovered/resolved	No	2	No	Yes	No	No
cvd890_141	Study day 1	Headache	14-12-2020	No	14-12-2020	Mild (grade 1)	Probably	Recovered/resolved	Yes	1	Yes	Yes	No	No
cvd890_141	Study week 24 (3rd vaccination)	Sweating	30-04-2021	No	09-06-2021	Mild (grade 1)	Possibly	Recovered/resolved	Yes	3	Yes	Yes	No	No
cvd890_141	Study day 1	Injection site tenderness	14-12-2020	No	12-01-2021	Mild (grade 1)	Definitely	Recovered/resolved	Yes	1	Yes	Yes	No	No
cvd890_141	Study day 169	injection site tenderness	07-06-2021	No	10-06-2021	Mild (grade 1)	Definitely	Recovered/resolved	Yes	3	Yes	Yes	No	No
cvd890_141	Study week 11	Leukapheresis site heamatoma	25-02-2021	No	04-03-2021	Mild (grade 1)	Not related	Recovered/resolved	No	2	No	Yes	No	No
cvd890_141	Study week 72	Psychological symptoms	31-03-2022	Unknown	Unknown	Moderate (grade 2)	Not related	Unknown	No	Not applicable	No	No	No	No
cvd890_141	Study day 57	Injection site tenderness	09-02-2021	No	16-02-2021	Mild (grade 1)	Definitely	Recovered/resolved	Yes	2	Yes	Yes	No	No
cvd890_141	Study day 1	Injection site bruising	14-12-2020	No	31-12-2020	Mild (grade 1)	Definitely	Recovering/resolving	Yes	1	Yes	Yes	No	No
cvd890_141	Study week 12	LN FNA site tenderness	02-03-2021	No	03-03-2021	Mild (grade 1)	Not related	Recovered/resolved	No	2	No	Yes	No	No
cvd890_141	Study week 9	Headache	13-02-2021	No	13-02-2021	Mild (grade 1)	Possibly	Recovered/resolved	Yes	2	Yes	Yes	No	No
cvd890_141	Study day 169	Myalgia	07-06-2021	No	10-06-2021	Mild (grade 1)	Probably	Recovered/resolved	Yes	3	Yes	Yes	No	No
cvd890_141	Study week 72	Back pain due to high-energy trauma (HET)	31-03-2022	Unknown	Unknown	Mild (grade 1)	Not related	Unknown	No	Not applicable	No	No	No	No
cvd890_141	Study day 57	Myalgia	09-02-2021	No	17-02-2021	Mild (grade 1)	Probably	Recovered/resolved	Yes	2	Yes	Yes	No	No
cvd890_202	Study day 169	Injection site tenderness	25-01-2021	No	29-01-2021	Mild (grade 1)	Definitely	Recovered/resolved	Yes	3	Yes	Yes	No	No
cvd890_202	Study week 24 (3rd vaccination)	Influenza like symptoms	10-11-2020	No	13-11-2020	Mild (grade 1)	Not related	Recovered/resolved	No	3	Yes	Yes	No	No
cvd890_202	Study day 3	Injection site tenderness	06-08-2020	No	08-08-2020	Mild (grade 1)	Definitely	Recovered/resolved	Yes	1	Yes	Yes	No	No
cvd890_202	Study week 24 (3rd vaccination)	Influenza like symptoms	01-12-2020	No	03-12-2020	Mild (grade 1)	Not related	Recovered/resolved	No	3	Yes	Yes	No	No
cvd890_202	Study week 48 (or Early Termination)	Hay fever	30-05-2021	No	15-09-2021	Mild (grade 1)	Not related	Not recovered/resolved	No	Not applicable	No	No	No	No
cvd890_202	Study day 57	Injection site tenderness	06-08-2020	No	08-08-2020	Mild (grade 1)	Definitely	Recovered/resolved	Yes	2	Yes	Yes	No	No
cvd890_339	Unscheduled visit	Pruritus	11-02-2021	No	13-02-2021	Mild (grade 1)	Probably	Recovered/resolved	Yes	1	No	No	No	No
cvd890_339	Study week 28	Panic attack	18-08-2021	No	19-08-2021	Severe (grade 3)	Not related	Recovered/resolved	No	3	No	Yes	No	No
cvd890_339	Study day 3	Malaise	09-02-2021	No	09-02-2021	Mild (grade 1)	Probably	Recovered/resolved	Yes	1	Yes	Yes	No	No
cvd890_339	Study day 57	Injection site tenderness	31-03-2021	No	01-04-2021	Mild (grade 1)	Definitely	Recovered/resolved	Yes	2	Yes	Yes	No	No
cvd890_339	Study week 48 (or Early Termination)	STI	24-12-2021	No	29-12-2021	Mild (grade 1)	Not related	Recovered/resolved	No	Not applicable	No	No	No	No
cvd890_339	Study week 48 (or Early Termination)	Alopecia	01-08-2021	Yes	Unknown	Mild (grade 1)	Unlikely	Recovering/resolving	No	Not applicable	No	No	No	No
cvd890_339	Study week 25	Traumatic knee injury	01-08-2021	No	24-08-2021	Mild (grade 1)	Not related	Recovering/resolving	No	3	Yes	Yes	No	No
cvd890_339	Study week 72	STI	24-05-2022	No	28-05-2022	Mild (grade 1)	Not related	Recovered/resolved	No	Not applicable	No	No	No	No
cvd890_339	Study day 3	Injection site tenderness	09-02-2021	No	10-02-2021	Mild (grade 1)	Definitely	Recovered/resolved	Yes	1	Yes	Yes	No	No
cvd890_339	Study day 3	Chills	09-02-2021	No	09-02-2021	Mild (grade 1)	Probably	Recovered/resolved	Yes	1	Yes	Yes	No	No
cvd890_339	Study week 24 (3rd vaccination)	COVID-19 infection	12-07-2021	No	03-08-2021	Moderate (grade 2)	Not related	Recovered/resolved	No	3	Yes	Yes	No	No
cvd890_339	Study week 48 (or Early Termination)	COVID-19 infection	24-12-2021	No	29-12-2021	Mild (grade 1)	Not related	Recovered/resolved	No	Not applicable	No	No	No	No
cvd890_339	Study day 169	Injection site tenderness	27-07-2021	No	03-08-2021	Mild (grade 1)	Definitely	Recovered/resolved	Yes	3	Yes	Yes	No	No
cvd890_231	Unscheduled visit	Injection site erythema	07-05-2021	No	12-05-2021	Mild (grade 1)	Probably	Recovered/resolved	Yes	3	No	No	No	No
cvd890_231	Study week 48 (or Early Termination)	Vaginal mycosis	01-08-2021	No	15-08-2021	Mild (grade 1)	Not related	Recovered/resolved	No	Not applicable	No	No	No	No
cvd890_231	Study day 169	Headache	05-05-2021	No	05-05-2021	Mild (grade 1)	Probably	Recovered/resolved	Yes	3	Yes	Yes	No	No
cvd890_231	Study week 9	Headache	29-12-2020	No	29-12-2020	Mild (grade 1)	Probably	Recovered/resolved	Yes	2	Yes	Yes	No	No
cvd890_231	Study week 9	Panic attack	01-01-2021	No	02-01-2021	Moderate (grade 2)	Not related	Recovered/resolved	No	2	Yes	Yes	No	No
cvd890_231	Study day 169	Injection site pain	06-05-2021	No	10-05-2021	Mild (grade 1)	Probably	Recovered/resolved	Yes	3	Yes	Yes	No	No
cvd890_231	Study week 1	Headache	14-11-2020	No	14-11-2020	Mild (grade 1)	Possibly	Recovered/resolved	Yes	1	Yes	Yes	No	No
cvd890_231	Study day 1	Injection site tenderness	10-11-2020	No	14-11-2020	Mild (grade 1)	Definitely	Recovered/resolved	Yes	1	Yes	Yes	No	No
cvd890_231	Study week 72	COVID-19 infection	27-01-2022	No	29-01-2022	Mild (grade 1)	Not related	Recovered/resolved	No	Not applicable	No	No	No	No
cvd890_994	Study day 57	Injection site pain	16-11-2020	No	22-11-2020	Mild (grade 1)	Definitely	Recovered/resolved	Yes	2	Yes	Yes	No	No
cvd890_994	Study week 10	Diarrhoea	23-11-2020	No	26-11-2020	Mild (grade 1)	Unlikely	Recovered/resolved	No	2	No	Yes	No	No
cvd890_994	Study week 4	Myalgia (upper extremities)	09-10-2020	No	05-01-2021	Mild (grade 1)	Unlikely	Recovered/resolved	No	1	No	Yes	No	No
cvd890_994	Study day 169	Headache	18-02-2021	No	07-03-2021	Mild (grade 1)	Unlikely	Recovered/resolved with sequelae	No	3	Yes	Yes	No	No
cvd890_994	Study day 169	Fatigue	01-03-2021	No	02-03-2021	Mild (grade 1)	Probably	Recovered/resolved	Yes	3	Yes	Yes	No	No
cvd890_994	Study week 24 (3rd vaccination)	Influenza like symptoms	02-01-2021	No	05-01-2021	Mild (grade 1)	Unlikely	Recovered/resolved	No	3	Yes	Yes	No	No
cvd890_994	Study week 25	Aspecific thoracic symptoms	03-03-2021	No	07-03-2021	Mild (grade 1)	Possibly	Recovered/resolved	Yes	3	Yes	Yes	No	No
cvd890_994	Study day 169	Injection site tenderness	02-03-2021	No	05-03-2021	Mild (grade 1)	Definitely	Recovered/resolved	Yes	3	Yes	Yes	No	No
cvd890_994	Study day 169	Fever	02-03-2021	No	02-03-2021	Mild (grade 1)	Possibly	Recovered/resolved	Yes	3	Yes	Yes	No	No
cvd890_994	Study day 169	Nausea	01-03-2021	No	03-03-2021	Mild (grade 1)	Probably	Recovered/resolved	Yes	3	Yes	Yes	No	No
cvd890_994	Study week 25	Malaise	02-03-2021	No	05-03-2021	Severe (grade 3)	Probably	Recovered/resolved	Yes	3	Yes	Yes	No	No
cvd890_994	Study week 25	Abdominal pain	03-03-2021	No	07-03-2021	Mild (grade 1)	Possibly	Recovered/resolved	Yes	3	Yes	Yes	No	No
cvd890_994	Study week 25	Headache	02-03-2021	No	05-03-2021	Severe (grade 3)	Possibly	Recovered/resolved	Yes	3	Yes	Yes	No	No
cvd890_994	Study week 2	Injection site tenderness	14-09-2020	No	28-09-2020	Mild (grade 1)	Definitely	Recovered/resolved	Yes	1	No	Yes	No	No
cvd890_994	Study week 9	Nausea	18-11-2020	No	22-11-2020	Mild (grade 1)	Probably	Recovered/resolved	Yes	2	Yes	Yes	No	No
cvd890_994	Study day 1	Injection site tenderness	14-09-2020	No	28-09-2020	Mild (grade 1)	Definitely	Recovered/resolved	Yes	1	Yes	Yes	No	No
cvd890_379	Study week 25	Injection site tenderness	09-04-2021	No	11-04-2021	Mild (grade 1)	Definitely	Recovered/resolved	Yes	3	Yes	Yes	No	No
cvd890_379	Study day 169	Chills	08-04-2021	No	08-04-2021	Mild (grade 1)	Probably	Recovered/resolved	Yes	3	Yes	Yes	No	No
cvd890_379	Study week 72	Torn meniscus (knee)	04-10-2021	Yes	Unknown	Moderate (grade 2)	Unlikely	Recovering/resolving	No	Not applicable	No	No	No	No
cvd890_379	Study week 26	Headache	19-04-2021	No	20-04-2021	Mild (grade 1)	Unlikely	Recovered/resolved	No	3	No	Yes	No	No
cvd890_379	Study day 3	Injection site tenderness	18-10-2020	Yes	2020-10-21	Mild (grade 1)	Definitely	Unknown	Yes	1	Yes	Yes	No	No
cvd890_379	Study day 57	injection site tenderness	07-12-2020	No	10-12-2020	Mild (grade 1)	Definitely	Recovered/resolved	Yes	2	Yes	Yes	No	No
cvd890_379	Study week 1	Injection site tenderness	18-10-2020	No	21-10-2020	Mild (grade 1)	Definitely	Recovered/resolved	Yes	1	Yes	Yes	No	No
cvd890_379	Study week 72	COVID-19 infection	27-11-2021	No	30-11-2021	Mild (grade 1)	Not related	Recovered/resolved	No	Not applicable	No	No	No	No
cvd890_379	Study week 24 (3rd vaccination)	Influenza like symptoms	25-03-2021	No	09-04-2021	Mild (grade 1)	Unlikely	Recovered/resolved	No	3	Yes	Yes	No	No
cvd890_324	Study week 28	COVID-19 infection	10-05-2021	No	17-05-2021	Mild (grade 1)	Not related	Recovered/resolved	No	3	No	Yes	No	No
cvd890_324	Study week 25	Abdominal pain	18-04-2021	No	19-04-2021	Mild (grade 1)	Unlikely	Recovered/resolved	No	3	Yes	Yes	No	No
cvd890_324	Study day 169	Headache	12-04-2021	No	13-04-2021	Mild (grade 1)	Probably	Recovered/resolved	Yes	3	Yes	Yes	No	No
cvd890_324	Study day 57	Malaise	22-12-2020	No	23-12-2020	Mild (grade 1)	Probably	Recovered/resolved	Yes	2	Yes	Yes	No	No
cvd890_324	Study day 1	Injection site tenderness	27-10-2020	No	01-11-2020	Mild (grade 1)	Definitely	Recovered/resolved	Yes	1	Yes	Yes	No	No
cvd890_324	Study week 24 (3rd vaccination)	Influenza like symptoms	15-03-2021	No	17-03-2021	Mild (grade 1)	Unlikely	Recovered/resolved	No	3	Yes	Yes	No	No
cvd890_324	Study day 3	Malaise	28-10-2020	No	30-10-2020	Mild (grade 1)	Probably	Recovered/resolved	Yes	1	Yes	Yes	No	No
cvd890_324	Study day 169	Malaise	12-05-2021	No	13-05-2021	Mild (grade 1)	Probably	Recovered/resolved	Yes	3	Yes	Yes	No	No
cvd890_324	Study day 1	Headache	27-10-2020	No	27-10-2020	Mild (grade 1)	Unlikely	Recovered/resolved	No	1	Yes	Yes	No	No
cvd890_324	Study day 169	Injection site tenderness	12-04-2021	No	18-04-2021	Mild (grade 1)	Definitely	Recovered/resolved	Yes	3	Yes	Yes	No	No
cvd890_324	Study week 9	Injection site tenderness	24-12-2020	No	28-12-2020	Mild (grade 1)	Definitely	Recovered/resolved	Yes	2	Yes	Yes	No	No
cvd890_324	Study day 3	Injection site erythema	29-10-2020	No	31-10-2020	Mild (grade 1)	Definitely	Recovered/resolved	Yes	1	Yes	Yes	No	No
cvd890_298	Study day 57	Headache	01-02-2021	No	02-02-2021	Mild (grade 1)	Probably	Recovered/resolved	Yes	2	Yes	Yes	No	No
cvd890_298	Study day 57	Myalgia	01-02-2021	No	03-02-2021	Mild (grade 1)	Probably	Recovered/resolved	Yes	2	Yes	Yes	No	No
cvd890_298	Study week 8 (2nd vaccination)	Fatigue	15-12-2020	No	04-02-2021	Mild (grade 1)	Possibly	Recovered/resolved	Yes	2	Yes	Yes	No	No
cvd890_298	Study day 57	Nausea	02-02-2021	No	02-02-2021	Moderate (grade 2)	Probably	Recovered/resolved	Yes	2	Yes	Yes	No	No
cvd890_298	Study day 57	Injection site swelling	01-02-2021	No	03-02-2021	Moderate (grade 2)	Definitely	Recovered/resolved	Yes	2	Yes	Yes	No	No
cvd890_298	Study day 57	Injection site tenderness	01-02-2021	No	03-02-2021	Mild (grade 1)	Definitely	Recovered/resolved	Yes	2	Yes	Yes	No	No
cvd890_298	Study day 57	Injection site erythema	02-02-2021	No	04-02-2021	Moderate (grade 2)	Definitely	Recovered/resolved	Yes	2	Yes	Yes	No	No
cvd890_298	Study week 25	injection site swelling	01-06-2021	No	05-06-2021	Moderate (grade 2)	Definitely	Recovered/resolved	Yes	3	Yes	Yes	No	No
cvd890_298	Study day 169	injection site tenderness	31-05-2021	No	05-06-2021	Mild (grade 1)	Definitely	Recovered/resolved	Yes	3	Yes	Yes	No	No
cvd890_298	Study week 1	Injection site erythema	14-12-2020	No	17-12-2020	Mild (grade 1)	Probably	Recovered/resolved	Yes	1	Yes	Yes	No	No
cvd890_298	Study day 1	Nausea	10-12-2020	No	10-12-2020	Mild (grade 1)	Possibly	Recovered/resolved	Yes	1	Yes	Yes	No	No
cvd890_298	Study day 3	Injection site tenderness	12-12-2020	No	13-12-2020	Mild (grade 1)	Definitely	Recovered/resolved	Yes	1	Yes	Yes	No	No
cvd890_298	Study week 25	injection site erythema	01-06-2021	No	05-06-2021	Moderate (grade 2)	Definitely	Recovered/resolved	Yes	3	Yes	Yes	No	No
cvd890_340	Study week 72	Possible facial cyst	24-10-2022	Yes		Mild (grade 1)	Unlikely	Unknown	No	Not applicable	No	No	No	No
cvd890_340	Study week 25	Pruritus (hand)	15-12-2021	No	20-12-2021	Mild (grade 1)	Possibly	Recovered/resolved	Yes	3	Yes	Yes	No	No
cvd890_340	Study week 72	Recurring bacterial skin infection	11-09-2022	No	02-10-2022	Mild (grade 1)	Not related	Recovered/resolved	No	Not applicable	No	No	No	No
cvd890_340	Study week 48 (or Early Termination)	Possible bacterial skin infection	05-04-2022	No	01-05-2022	Mild (grade 1)	Unlikely	Recovered/resolved	No	Not applicable	No	No	No	No
cvd890_340	Study week 72	Myalgia (upper extremities)	17-10-2022	Yes	Unknown	Mild (grade 1)	Not related	Unknown	No	Not applicable	No	No	No	No
cvd890_340	Study week 25	Rash (hand)	15-12-2021	No	16-12-2021	Mild (grade 1)	Possibly	Recovered/resolved	Yes	3	Yes	Yes	No	No
cvd890_340	Study week 25	Axillary pain vaccinated arm	16-12-2021	No	16-12-2021	Mild (grade 1)	Probably	Recovered/resolved	Yes	3	Yes	Yes	No	No
cvd890_340	Study day 1	Headache	30-06-2021	No	30-06-2021	Mild (grade 1)	Probably	Recovered/resolved	Yes	1	Yes	Yes	No	No
cvd890_340	Study day 57	Axillary pain vaccinated arm	31-08-2021	No	01-09-2021	Mild (grade 1)	Probably	Recovered/resolved	Yes	2	Yes	Yes	No	No
cvd890_340	Study week 25	Fatigue	14-12-2021	No	14-12-2021	Mild (grade 1)	Probably	Recovered/resolved	Yes	3	Yes	Yes	No	No
cvd890_340	Study week 25	Myalgia (upper extremities)	14-12-2021	No	14-12-2021	Mild (grade 1)	Probably	Recovered/resolved	Yes	3	Yes	Yes	No	No
cvd890_340	Study week 48 (or Early Termination)	COVID-19 infection	24-01-2022	No	02-02-2022	Moderate (grade 2)	Not related	Recovered/resolved	No	Not applicable	No	No	No	No
cvd890_340	Study week 10	Myalgia (lower extremities)	15-09-2021	No	15-11-2021	Mild (grade 1)	Not related	Recovering/resolving	No	2	No	Yes	No	No
cvd890_340	Study day 169	Headache	14-12-2021	No	14-12-2021	Mild (grade 1)	Probably	Recovered/resolved	Yes	3	Yes	Yes	No	No
cvd890_340	Study day 57	Abdominal pain	31-08-2021	No	31-08-2021	Mild (grade 1)	Probably	Recovered/resolved	Yes	2	Yes	Yes	No	No
cvd890_340	Study day 1	Myalgia (upper extremities)	29-06-2021	No	29-06-2021	Mild (grade 1)	Probably	Recovered/resolved	Yes	1	Yes	Yes	No	No
cvd890_340	Study week 28	COVID-19 vaccination related symptoms	07-01-2022	No	08-01-2022	Mild (grade 1)	Not related	Recovered/resolved	No	3	No	Yes	No	No
cvd890_340	Study week 72	COVID-19 vaccination related symptoms	24-10-2022	No	26-10-2022	Mild (grade 1)	Not related	Recovered/resolved	No	Not applicable	No	No	No	No
cvd890_340	Study day 1	Myalgia (lower back)	30-06-2021	No	01-07-2021	Mild (grade 1)	Unlikely	Recovered/resolved	No	1	Yes	Yes	No	No
cvd890_340	Study week 9	Fatigue	31-08-2021	No	31-08-2021	Mild (grade 1)	Probably	Recovered/resolved	Yes	2	Yes	Yes	No	No
cvd890_340	Study week 28	COVID-19 vaccination related symptoms	07-01-2022	No	08-01-2022	Mild (grade 1)	Not related	Recovered/resolved	No	3	No	Yes	No	No
cvd890_340	Study week 9	Headache	31-08-2021	No	31-08-2021	Mild (grade 1)	Probably	Recovered/resolved	Yes	2	Yes	Yes	No	No
cvd890_340	Study week 2	Cold sore (HSV infection)	09-07-2021	No	13-07-2021	Mild (grade 1)	Unlikely	Recovered/resolved	No	1	No	Yes	No	No
cvd890_765	Study week 48 (or Early Termination)	Headache	29-11-2021	No	15-01-2022	Mild (grade 1)	Not related	Recovered/resolved	No	Not applicable	No	No	No	No
cvd890_765	Study day 1	Injection site tenderness	04-01-2021	No	12-01-2021	Mild (grade 1)	Definitely	Recovered/resolved	Yes	1	Yes	Yes	No	No
cvd890_765	Study week 9	Ulcera labia minora	25-02-2021	No	07-03-2021	Mild (grade 1)	Unlikely	Recovered/resolved	No	2	Yes	Yes	No	No
cvd890_765	Study day 169	Injection site tenderness	21-06-2021	No	25-06-2021	Mild (grade 1)	Definitely	Recovered/resolved	Yes	3	Yes	Yes	No	No
cvd890_765	Study day 57	Injection site tenderness	23-02-2021	No	02-03-2021	Mild (grade 1)	Definitely	Recovered/resolved	Yes	2	Yes	Yes	No	No
cvd890_765	Study day 169	Myalgia	21-06-2021	No	27-06-2021	Mild (grade 1)	Probably	Recovered/resolved	Yes	3	Yes	Yes	No	No
cvd890_765	Study day 3	Injection site erythema	07-01-2021	No	14-01-2021	Moderate (grade 2)	Probably	Recovered/resolved	Yes	1	Yes	Yes	No	No
cvd890_765	Study day 1	Chills	04-01-2021	No	04-01-2021	Mild (grade 1)	Probably	Recovered/resolved	Yes	1	Yes	Yes	No	No
cvd890_765	Study day 169	Headache	21-06-2021	No	29-06-2021	Mild (grade 1)	Probably	Recovered/resolved	Yes	3	Yes	Yes	No	No
cvd890_765	Unscheduled visit	Headache	24-02-2021	No	28-02-2021	Mild (grade 1)	Probably	Recovered/resolved	Yes	2	No	No	No	No
cvd890_765	Study day 169	Sore throat	21-06-2021	No	29-06-2021	Mild (grade 1)	Probably	Recovered/resolved	Yes	3	Yes	Yes	No	No
cvd890_765	Unscheduled visit	Injection site erythema	23-02-2021	No	02-03-2021	Moderate (grade 2)	Definitely	Recovered/resolved	Yes	2	No	No	No	No
cvd890_765	Unscheduled visit	Fever	25-02-2021	No	25-02-2021	Mild (grade 1)	Probably	Recovered/resolved	Yes	2	No	No	No	No
cvd890_765	Study day 57	Myalgia	22-02-2021	No	27-02-2021	Mild (grade 1)	Probably	Recovering/resolving	Yes	2	Yes	Yes	No	No
cvd890_765	Unscheduled visit	Chills	23-02-2021	No	25-02-2021	Mild (grade 1)	Probably	Recovered/resolved	Yes	2	No	No	No	No
cvd890_765	Study day 57	Injection site pain	22-02-2021	No	23-02-2021	Mild (grade 1)	Definitely	Recovered/resolved	Yes	2	Yes	Yes	No	No
cvd890_765	Study week 2	Blepharitis	13-01-2021	No	01-02-2021	Mild (grade 1)	Not related	Recovered/resolved	No	1	No	Yes	No	No
cvd890_765	Study week 11	Leukapheresis site heamatoma	11-03-2021	No	23-03-2021	Mild (grade 1)	Not related	Recovered/resolved	No	2	No	Yes	No	No
cvd890_921	Study week 9	Injection site tenderness	24-10-2021	No	29-10-2021	Mild (grade 1)	Definitely	Recovered/resolved	Yes	2	Yes	Yes	No	No
cvd890_921	Study day 57	Myalgia	22-10-2021	No	24-10-2021	Mild (grade 1)	Probably	Recovered/resolved	Yes	2	Yes	Yes	No	No
cvd890_921	Study day 169	Injection site pain	22-02-2022	No	27-02-2022	Mild (grade 1)	Definitely	Recovered/resolved	Yes	3	Yes	Yes	No	No
cvd890_921	Study day 1	Injection site tenderness	02-09-2021	No	09-09-2021	Mild (grade 1)	Definitely	Recovered/resolved	Yes	1	Yes	Yes	No	No
cvd890_921	Study day 57	Malaise	22-10-2021	No	24-10-2021	Mild (grade 1)	Probably	Recovered/resolved	Yes	2	Yes	Yes	No	No
cvd890_921	Study week 11	Fatigue	02-11-2021	No	02-11-2021	Mild (grade 1)	Unlikely	Recovered/resolved	No	2	No	Yes	No	No
cvd890_921	Study week 25	Fatigue	25-02-2022	No	27-02-2022	Mild (grade 1)	Probably	Recovered/resolved	Yes	3	Yes	Yes	No	No
cvd890_921	Study day 3	Injection site pain	04-09-2021	No	05-09-2021	Mild (grade 1)	Definitely	Recovered/resolved	Yes	1	Yes	Yes	No	No
cvd890_921	Study day 169	Malaise	22-02-2022	No	26-02-2022	Mild (grade 1)	Probably	Recovered/resolved	Yes	3	Yes	Yes	No	No
cvd890_921	Study week 9	Injection site erythema	24-10-2021	No	29-10-2021	Moderate (grade 2)	Definitely	Recovered/resolved	Yes	2	Yes	Yes	No	No
cvd890_921	Study day 3	Malaise	03-09-2021	No	05-09-2021	Mild (grade 1)	Probably	Recovered/resolved	Yes	1	Yes	Yes	No	No
cvd890_921	Study week 9	Injection site pruritus	24-10-2021	No	29-10-2021	Mild (grade 1)	Definitely	Recovered/resolved	Yes	2	Yes	Yes	No	No
cvd890_921	Study week 72	Influenza like symptoms	30-11-2022	No	06-12-2022	Mild (grade 1)	Not related	Recovered/resolved	No	Not applicable	No	No	No	No
cvd890_921	Study week 48 (or Early Termination)	Coughing	01-04-2022	No	01-06-2022	Mild (grade 1)	Not related	Recovered/resolved	No	Not applicable	No	No	No	No
cvd890_465	Study week 3	Malaise	30-09-2021	No	05-10-2021	Mild (grade 1)	Unlikely	Recovered/resolved	No	1	No	Yes	No	No
cvd890_465	Study week 72	Influenza like symptoms	29-12-2022	No	08-01-2023	Moderate (grade 2)	Not related	Recovered/resolved	No	Not applicable	No	No	No	No
cvd890_465	Study week 8 (2nd vaccination)	Mandibular pain after tooth extraction	27-10-2021	No	11-11-2021	Mild (grade 1)	Not related	Recovered/resolved	No	2	Yes	Yes	No	No
cvd890_465	Study week 48 (or Early Termination)	COVID-19 infection	08-07-2022	No	12-07-2022	Mild (grade 1)	Not related	Recovered/resolved	No	Not applicable	No	No	No	No
cvd890_465	Study week 72	Gastroenteritis	07-09-2022	No	15-09-2022	Moderate (grade 2)	Not related	Recovered/resolved	No	Not applicable	No	No	No	No
cvd890_465	Study week 3	Nausea	30-09-2021	No	03-10-2021	Mild (grade 1)	Unlikely	Recovered/resolved	No	1	No	Yes	No	No
cvd890_465	Study week 4	Ear pain	09-10-2021	No	10-10-2021	Mild (grade 1)	Unlikely	Recovered/resolved	No	1	No	Yes	No	No
cvd890_465	Study day 169	Headache	21-02-2022	No	21-02-2022	Mild (grade 1)	Probably	Recovered/resolved	Yes	3	Yes	Yes	No	No
cvd890_465	Study week 1	Pruritus	16-09-2021	No	16-09-2021	Mild (grade 1)	Possibly	Recovered/resolved	Yes	1	Yes	Yes	No	No
cvd890_465	Study week 12	LN FNA site tenderness	26-11-2021	No	26-11-2021	Mild (grade 1)	Not related	Recovered/resolved	No	2	No	Yes	No	No
cvd890_465	Study day 57	Influenza like symptoms	01-11-2021	No	03-11-2021	Mild (grade 1)	Probably	Recovered/resolved	Yes	2	Yes	Yes	No	No
cvd890_465	Study week 28	Sore throat	13-03-2022	No	16-03-2022	Mild (grade 1)	Unlikely	Recovered/resolved	No	3	No	Yes	No	No
cvd890_106	Study day 3	Malaise	06-10-2021	No	07-10-2021	Mild (grade 1)	Probably	Recovered/resolved	Yes	1	Yes	Yes	No	No
cvd890_106	Study week 1	Aspecific thoracic symptoms	08-10-2021	No	14-10-2021	Mild (grade 1)	Possibly	Recovered/resolved	Yes	1	Yes	Yes	No	No
cvd890_106	Study day 169	Injection site tenderness	14-03-2022	No	16-03-2022	Mild (grade 1)	Definitely	Recovered/resolved	Yes	3	Yes	Yes	No	No
cvd890_106	Study week 3	Sore throat	27-10-2021	No	29-10-2021	Mild (grade 1)	Unlikely	Recovered/resolved	No	1	No	Yes	No	No
cvd890_106	Study day 3	Headache	06-10-2021	No	07-10-2021	Mild (grade 1)	Probably	Recovered/resolved	Yes	1	Yes	Yes	No	No
cvd890_106	Study week 3	Fatigue	27-10-2021	No	29-10-2021	Mild (grade 1)	Unlikely	Recovered/resolved	No	1	No	Yes	No	No
cvd890_106	Study week 3	Malaise	27-10-2021	No	28-10-2021	Mild (grade 1)	Unlikely	Recovered/resolved	No	1	No	Yes	No	No
cvd890_481	Study day 3	Chills	11-08-2021	No	17-08-2021	Mild (grade 1)	Probably	Recovered/resolved	Yes	1	Yes	Yes	No	No
cvd890_481	Study day 169	Pain unvaccinated arm	01-02-2022	No	02-02-2022	Mild (grade 1)	Unlikely	Recovered/resolved	No	3	Yes	Yes	No	No
cvd890_481	Study day 3	Malaise	11-08-2021	No	17-08-2021	Mild (grade 1)	Probably	Recovered/resolved	Yes	1	Yes	Yes	No	No
cvd890_481	Study day 169	Injection site erythema	01-02-2022	No	01-02-2022	Mild (grade 1)	Definitely	Recovered/resolved	Yes	3	Yes	Yes	No	No
cvd890_481	Study day 3	Injection site tenderness	11-08-2021	No	17-08-2021	Mild (grade 1)	Definitely	Recovered/resolved	Yes	1	Yes	Yes	No	No
cvd890_481	Study week 9	Injection site tenderness	05-10-2021	No	07-10-2021	Mild (grade 1)	Definitely	Recovered/resolved	Yes	2	Yes	Yes	No	No
cvd890_481	Study day 3	Fever	11-08-2021	No	17-08-2021	Severe (grade 3)	Probably	Recovered/resolved	Yes	1	Yes	Yes	No	No
cvd890_481	Study day 169	Fatigue	01-02-2022	No	01-02-2022	Mild (grade 1)	Probably	Recovered/resolved	Yes	3	Yes	Yes	No	No
cvd890_481	Study week 0 (1st vaccination)	Headache	10-07-2021	No	10-07-2021	Mild (grade 1)	Not related	Recovered/resolved	No	1	Yes	Yes	No	No
cvd890_987	Study day 169	Fever	22-03-2022	No	22-03-2022	Severe (grade 3)	Probably	Recovered/resolved	Yes	3	Yes	Yes	No	No
cvd890_987	Study day 169	Chills	22-03-2022	No	22-03-2022	Mild (grade 1)	Probably	Recovered/resolved	Yes	3	Yes	Yes	No	No
cvd890_517	Study day 1	Myalgia	08-11-2021	No	08-11-2021	Mild (grade 1)	Probably	Recovered/resolved	Yes	1	Yes	Yes	No	No
cvd890_517	Study day 1	Fatigue	08-11-2021	No	08-11-2021	Moderate (grade 2)	Probably	Recovered/resolved	Yes	1	Yes	Yes	No	No
cvd890_517	Study day 1	Coughing	08-11-2021	No	09-11-2021	Mild (grade 1)	Possibly	Recovered/resolved	Yes	1	Yes	Yes	No	No
cvd890_517	Study day 169	Injection site tenderness	19-04-2022	No	24-04-2022	Mild (grade 1)	Definitely	Recovered/resolved	Yes	3	Yes	Yes	No	No
cvd890_717	Study week 25	Injection site pruritus	20-04-2022	No	28-04-2022	Mild (grade 1)	Definitely	Recovered/resolved	Yes	3	Yes	Yes	No	No
cvd890_717	Study week 8 (2nd vaccination)	Pain vaccinated arm	03-01-2022	No	12-01-2022	Mild (grade 1)	Definitely	Recovered/resolved	Yes	2	Yes	Yes	No	No
cvd890_717	Study day 57	Chills	03-01-2022	No	03-01-2022	Moderate (grade 2)	Probably	Recovered/resolved	Yes	2	Yes	Yes	No	No
cvd890_717	Study week 0 (1st vaccination)	Leukapheresis site pain	07-10-2021	No	15-10-2021	Mild (grade 1)	Not related	Recovered/resolved	No	1	Yes	Yes	No	No
cvd890_717	Study week 24 (3rd vaccination)	Injection site erythema	19-04-2022	No	19-04-2022	Mild (grade 1)	Definitely	Recovered/resolved	Yes	3	Yes	Yes	No	No
cvd890_717	Study day 3	Injection site swelling	03-11-2021	No	10-11-2021	Mild (grade 1)	Definitely	Recovered/resolved	Yes	1	Yes	Yes	No	No
cvd890_717	Study day 57	Malaise	03-01-2022	No	03-01-2022	Moderate (grade 2)	Probably	Recovered/resolved	Yes	2	Yes	Yes	No	No
cvd890_717	Study day 3	Injection site erythema	03-11-2021	No	10-11-2021	Moderate (grade 2)	Definitely	Recovered/resolved	Yes	1	Yes	Yes	No	No
cvd890_717	Study week 9	Injection site tenderness	03-01-2022	No	12-01-2022	Mild (grade 1)	Definitely	Recovered/resolved	Yes	2	Yes	Yes	No	No
cvd890_717	Study week 8 (2nd vaccination)	Rhinorrhea	31-12-2021	No	01-02-2022	Mild (grade 1)	Not related	Recovered/resolved	No	2	Yes	Yes	No	No
cvd890_717	Study day 3	Myalgia	02-11-2021	No	07-11-2021	Moderate (grade 2)	Probably	Recovered/resolved	Yes	1	Yes	Yes	No	No
cvd890_717	Study day 3	Chills	02-11-2021	No	07-11-2021	Moderate (grade 2)	Probably	Recovered/resolved	Yes	1	Yes	Yes	No	No
cvd890_717	Study day 169	Injection site pain	19-04-2022	No	22-04-2022	Mild (grade 1)	Definitely	Recovered/resolved	Yes	3	Yes	Yes	No	No
cvd890_717	Study day 57	Myalgia	03-01-2022	No	07-01-2022	Mild (grade 1)	Possibly	Recovered/resolved	Yes	2	Yes	Yes	No	No
cvd890_717	Study week 4	Myalgia (upper extremities)	02-12-2021	No	04-12-2021	Mild (grade 1)	Not related	Recovered/resolved	No	1	No	Yes	No	No
cvd890_717	Study day 3	Injection site pain	02-11-2021	No	10-11-2021	Mild (grade 1)	Definitely	Recovered/resolved	Yes	1	Yes	Yes	No	No
cvd890_717	Study day 3	Fatigue	02-11-2021	No	18-11-2021	Moderate (grade 2)	Probably	Recovered/resolved	Yes	1	Yes	Yes	No	No
cvd890_717	Study week 12	LN FNA site haematoma	27-01-2022	No	03-02-2022	Mild (grade 1)	Not related	Recovered/resolved	No	2	No	Yes	No	No
cvd890_717	Study day 3	Malaise	02-11-2021	No	10-11-2021	Moderate (grade 2)	Probably	Recovered/resolved	Yes	1	Yes	Yes	No	No
cvd890_717	Study week 1	Rhinorrhea	05-11-2021	No	18-11-2021	Mild (grade 1)	Unlikely	Recovered/resolved	No	1	Yes	Yes	No	No
cvd890_717	Study week 0 (1st vaccination)	Leukapheresis site heamatoma	07-10-2021	No	15-10-2021	Mild (grade 1)	Not related	Recovered/resolved	No	1	Yes	Yes	No	No
cvd890_717	Study week 8 (2nd vaccination)	Injection site erythema	03-01-2022	No	03-01-2022	Mild (grade 1)	Definitely	Recovered/resolved	Yes	2	Yes	Yes	No	No
cvd890_717	Study week 9	Injection site pruritus	09-01-2022	No	14-01-2022	Moderate (grade 2)	Definitely	Recovered/resolved	Yes	2	Yes	Yes	No	No
cvd890_717	Study week 12	LN FNA site pain	27-01-2022	No	29-01-2022	Mild (grade 1)	Not related	Recovered/resolved	No	2	No	Yes	No	No
cvd890_717	Study week 1	Coughing	05-11-2021	No	18-11-2021	Mild (grade 1)	Unlikely	Recovered/resolved	No	1	Yes	Yes	No	No
cvd890_717	Unscheduled visit	Episodic pain left axillary (unknown etiology)	04-02-2022	No	01-06-2022	Mild (grade 1)	Not related	Recovered/resolved	No	Not applicable	No	No	No	No
cvd890_717	Study week 26	Influenza like symptoms	29-04-2022	No	02-05-2022	Moderate (grade 2)	Unlikely	Recovered/resolved	No	3	No	Yes	No	No
cvd890_717	Study week 2	Injection site pruritus	08-11-2021	No	10-11-2021	Mild (grade 1)	Probably	Recovered/resolved	Yes	1	No	Yes	No	No
cvd890_717	Study day 169	Myalgia	19-04-2022	No	22-04-2022	Mild (grade 1)	Probably	Recovered/resolved	Yes	3	Yes	Yes	No	No
cvd890_717	Study week 4	LN FNA site haematoma	01-12-2021	No	08-01-2022	Mild (grade 1)	Not related	Recovered/resolved	No	1	No	Yes	No	No
cvd890_717	Study week 9	Injection site erythema	09-01-2022	No	12-01-2022	Severe (grade 3)	Definitely	Recovered/resolved	Yes	2	Yes	Yes	No	No
cvd890_717	Study week 25	Injection site erythema	20-04-2022	No	28-04-2022	Severe (grade 3)	Definitely	Recovered/resolved	Yes	3	Yes	Yes	No	No
cvd890_717	Study week 25	Headache	24-04-2022	No	28-04-2022	Mild (grade 1)	Unlikely	Recovered/resolved	No	3	Yes	Yes	No	No
cvd890_717	Study week 11	COVID-19 vaccination related symptoms	20-01-2022	No	21-01-2022	Mild (grade 1)	Not related	Recovered/resolved	No	2	No	Yes	No	No
cvd890_717	Study day 1	Injection site tenderness	01-11-2021	No	10-11-2021	Mild (grade 1)	Definitely	Recovering/resolving	Yes	1	Yes	Yes	No	No
cvd890_717	Study week 48 (or Early Termination)	COVID-19 infection	25-06-2022	No	25-07-2022	Mild (grade 1)	Not related	Recovered/resolved	No	Not applicable	No	No	No	No
cvd890_717	Study week 8 (2nd vaccination)	Injection site swelling	03-01-2022	No	10-01-2022	Mild (grade 1)	Definitely	Recovered/resolved	Yes	2	Yes	Yes	No	No
cvd890_717	Study week 24 (3rd vaccination)	Injection site tenderness	19-04-2022	No	28-04-2022	Mild (grade 1)	Definitely	Recovered/resolved	Yes	3	Yes	Yes	No	No
cvd890_703	Study week 9	Pain right flank	17-01-2022	No	17-01-2022	Mild (grade 1)	Unlikely	Recovered/resolved	No	2	Yes	Yes	No	No
cvd890_703	Study week 0 (1st vaccination)	Leukapheresis site heamatoma	28-10-2021	No	20-11-2021	Mild (grade 1)	Not related	Recovered/resolved	No	1	Yes	Yes	No	No
cvd890_703	Study day 57	Injection site tenderness	12-01-2022	No	14-01-2022	Mild (grade 1)	Definitely	Recovered/resolved	Yes	2	Yes	Yes	No	No
cvd890_703	Study day 57	Venipuncture site pruritus	13-01-2022	No	14-01-2022	Mild (grade 1)	Not related	Recovered/resolved	No	2	Yes	Yes	No	No
cvd890_703	Study week 48 (or Early Termination)	Monkeypox vaccination related symptoms	10-08-2022	No	11-08-2022	Mild (grade 1)	Not related	Recovered/resolved	No	Not applicable	No	No	No	No
cvd890_703	Study day 57	Venipuncture site swelling	13-01-2022	No	20-01-2022	Mild (grade 1)	Not related	Recovered/resolved	No	2	Yes	Yes	No	No
cvd890_703	Study week 9	Fatigue	17-01-2022	No	17-01-2022	Mild (grade 1)	Unlikely	Recovered/resolved	No	2	Yes	Yes	No	No
cvd890_703	Study week 25	Haematoma unvaccinated arm	24-04-2022	No	06-05-2022	Mild (grade 1)	Not related	Recovered/resolved	No	3	Yes	Yes	No	No
cvd890_703	Study day 1	Injection site tenderness	10-11-2021	No	14-11-2021	Mild (grade 1)	Definitely	Recovered/resolved	Yes	1	Yes	Yes	No	No
cvd890_703	Study day 169	Injection site pain	21-04-2022	No	21-04-2022	Mild (grade 1)	Definitely	Recovered/resolved	Yes	3	Yes	Yes	No	No
cvd890_703	Study week 72	Urinary tract infection	01-03-2023	No	01-03-2023	Mild (grade 1)	Not related	Recovered/resolved	No	Not applicable	No	No	No	No
cvd890_703	Study week 48 (or Early Termination)	Monkeypox vaccination related symptoms	10-08-2022	No	11-08-2022	Mild (grade 1)	Not related	Recovered/resolved	No	Not applicable	No	No	No	No
cvd890_703	Study week 9	Sweating	16-01-2022	No	17-01-2022	Mild (grade 1)	Unlikely	Recovered/resolved	No	2	Yes	Yes	No	No
cvd890_703	Study day 57	Fatigue	12-01-2022	No	12-01-2022	Mild (grade 1)	Probably	Recovered/resolved	Yes	2	Yes	Yes	No	No
cvd890_703	Study day 169	Injection site tenderness	21-04-2022	No	21-04-2022	Mild (grade 1)	Definitely	Recovered/resolved	Yes	3	Yes	Yes	No	No
cvd890_703	Study day 1	Injection site pain	10-11-2021	No	14-11-2021	Mild (grade 1)	Definitely	Recovered/resolved	Yes	1	Yes	Yes	No	No
cvd890_703	Study day 57	Injection site pain	12-01-2022	No	13-01-2022	Mild (grade 1)	Definitely	Recovered/resolved	Yes	2	Yes	Yes	No	No
cvd890_703	Study day 1	Fatigue	10-11-2021	No	11-11-2021	Mild (grade 1)	Probably	Recovered/resolved	Yes	1	Yes	Yes	No	No
cvd890_703	Study week 48 (or Early Termination)	Monkeypox vaccination related symptoms	10-08-2022	No	11-08-2022	Mild (grade 1)	Not related	Recovered/resolved	No	Not applicable	No	No	No	No
cvd890_703	Study week 72	STI	01-03-2023	No	03-03-2023	Mild (grade 1)	Not related	Recovered/resolved	No	Not applicable	No	No	No	No
cvd890_790	Study week 25	Malaise	24-05-2022	No	24-05-2022	Moderate (grade 2)	Probably	Recovered/resolved	Yes	3	Yes	Yes	No	No
cvd890_790	Study week 8 (2nd vaccination)	Injection site erythema	10-02-2022	No	10-02-2022	Mild (grade 1)	Definitely	Recovered/resolved	Yes	2	Yes	Yes	No	No
cvd890_790	Study day 57	Fatigue	10-02-2022	No	11-02-2022	Moderate (grade 2)	Probably	Recovered/resolved	Yes	2	Yes	Yes	No	No
cvd890_790	Study day 1	Malaise	08-12-2021	No	09-12-2021	Moderate (grade 2)	Probably	Recovered/resolved	Yes	1	Yes	Yes	No	No
cvd890_790	Study day 169	Injection site tenderness	24-05-2022	No	25-05-2022	Mild (grade 1)	Definitely	Recovered/resolved	Yes	3	Yes	Yes	No	No
cvd890_790	Study day 169	Axillary pain vaccinated arm	25-05-2022	No	25-05-2022	Mild (grade 1)	Probably	Recovered/resolved	Yes	3	Yes	Yes	No	No
cvd890_790	Study week 1	Injection site pain	11-12-2021	No	12-12-2021	Mild (grade 1)	Definitely	Recovered/resolved	Yes	1	Yes	Yes	No	No
cvd890_790	Study week 8 (2nd vaccination)	COVID-19 vaccination related symptoms	07-01-2022	No	10-01-2022	Mild (grade 1)	Not related	Recovered/resolved	No	2	Yes	Yes	No	No
cvd890_790	Study week 8 (2nd vaccination)	COVID-19 vaccination related symptoms	07-01-2022	No	10-01-2022	Mild (grade 1)	Not related	Recovered/resolved	No	2	Yes	Yes	No	No
cvd890_790	Study week 1	Injection site tenderness	08-12-2021	No	16-12-2021	Mild (grade 1)	Definitely	Recovered/resolved	Yes	1	Yes	Yes	No	No
cvd890_790	Study day 169	Injection site pain	24-05-2022	No	25-05-2022	Mild (grade 1)	Definitely	Recovered/resolved	Yes	3	Yes	Yes	No	No
cvd890_790	Study day 1	Nausea	08-12-2021	No	09-12-2021	Mild (grade 1)	Probably	Recovered/resolved	Yes	1	Yes	Yes	No	No
cvd890_790	Study week 25	Confluent erythematous skin lesions on right upper arm	27-05-2022	No	29-05-2022	Moderate (grade 2)	Probably	Recovered/resolved	Yes	3	Yes	Yes	No	No
cvd890_790	Study week 2	Mandibular pain after tooth extraction	17-12-2021	No	22-12-2021	Moderate (grade 2)	Not related	Recovered/resolved	No	1	No	Yes	No	No
cvd890_790	Study day 1	Headache	08-12-2021	No	09-12-2021	Mild (grade 1)	Probably	Recovered/resolved	Yes	1	Yes	Yes	No	No
cvd890_790	Study day 57	Malaise	10-02-2022	No	11-02-2022	Moderate (grade 2)	Probably	Recovered/resolved	Yes	2	Yes	Yes	No	No
cvd890_790	Study day 57	Injection site tenderness	10-02-2022	No	10-02-2022	Mild (grade 1)	Definitely	Recovered/resolved	Yes	2	Yes	Yes	No	No
cvd890_790	Study day 1	Fatigue	08-12-2021	No	09-12-2021	Moderate (grade 2)	Probably	Recovered/resolved	Yes	1	Yes	Yes	No	No
cvd890_790	Study week 48 (or Early Termination)	COVID-19 infection	23-09-2022	No	01-10-2022	Mild (grade 1)	Not related	Recovered/resolved	No	Not applicable	No	No	No	No
cvd890_790	Study week 25	Laboratory abnormality	31-05-2022	No	07-06-2022	Mild (grade 1)	Unlikely	Recovered/resolved	No	3	Yes	Yes	No	No
cvd890_790	Study day 57	Headache	10-02-2022	No	10-02-2022	Mild (grade 1)	Probably	Recovered/resolved	Yes	2	Yes	Yes	No	No
cvd890_790	Study week 25	Stiffness vaccinated arm	26-05-2022	No	27-05-2022	Moderate (grade 2)	Probably	Recovered/resolved	Yes	3	Yes	Yes	No	No
cvd890_790	Study week 9	Fatigue	12-02-2022	No	19-02-2022	Mild (grade 1)	Unlikely	Recovered/resolved	No	2	Yes	Yes	No	No

## Sheet: ARs - all
PID	Visit	Description	Start date	Ongoing	Stop date	Severity	Causality	Outcome	AR	Local or systemic	SAE	SUSAR	Vaccination no.	D0-D7	D0-D28
cvd890_516	Unscheduled visit	Injection site erythema	19-03-2020	No	24-03-2020	Mild (grade 1)	Definitely	Recovered/resolved	Yes	Local	No	No	2	No	No
cvd890_516	Study day 57	Injection site tenderness	16-03-2020	No	23-03-2020	Mild (grade 1)	Definitely	Recovered/resolved	Yes	Local	No	No	2	Yes	Yes
cvd890_934	Study week 25	Injection site tenderness	28-07-2020	No	31-07-2020	Mild (grade 1)	Definitely	Recovered/resolved	Yes	Local	No	No	3	Yes	Yes
cvd890_934	Study week 25	Injection site erythema	28-07-2020	No	31-07-2020	Moderate (grade 2)	Definitely	Recovered/resolved	Yes	Local	No	No	3	Yes	Yes
cvd890_934	Study day 3	Headache	12-02-2020	No	12-02-2020	Mild (grade 1)	Possibly	Recovered/resolved	Yes	Systemic	No	No	1	Yes	Yes
cvd890_934	Study day 3	Nausea	12-02-2020	No	12-02-2020	Mild (grade 1)	Possibly	Recovered/resolved	Yes	Systemic	No	No	1	Yes	Yes
cvd890_934	Study day 3	Fatigue	12-02-2020	No	12-02-2020	Mild (grade 1)	Possibly	Recovered/resolved	Yes	Systemic	No	No	1	Yes	Yes
cvd890_344	Study day 1	Suspected angioedema	03-02-2020	No	05-02-2020	Moderate (grade 2)	Probably	Recovered/resolved	Yes	Systemic	No	No	1	Yes	Yes
cvd890_251	Study day 169	Injection site tenderness	10-08-2020	No	11-08-2020	Mild (grade 1)	Definitely	Recovered/resolved	Yes	Local	No	No	3	Yes	Yes
cvd890_251	Study day 57	Malaise	20-04-2020	No	20-04-2020	Mild (grade 1)	Probably	Recovered/resolved	Yes	Systemic	No	No	2	Yes	Yes
cvd890_251	Study day 57	Injection site tenderness	20-04-2020	No	23-04-2020	Mild (grade 1)	Definitely	Recovered/resolved	Yes	Local	No	No	2	Yes	Yes
cvd890_251	Study day 1	Chills	26-02-2020	No	28-02-2020	Moderate (grade 2)	Possibly	Recovered/resolved	Yes	Systemic	No	No	1	Yes	Yes
cvd890_251	Study day 1	Nausea	26-02-2020	No	28-02-2020	Moderate (grade 2)	Possibly	Recovered/resolved	Yes	Systemic	No	No	1	Yes	Yes
cvd890_251	Study day 1	Erythema (not injection site)	26-02-2020	No	28-02-2020	Moderate (grade 2)	Possibly	Recovered/resolved	Yes	Systemic	No	No	1	Yes	Yes
cvd890_251	Study week 9	Injection site tenderness	20-04-2020	No	23-04-2020	Mild (grade 1)	Definitely	Recovered/resolved	Yes	Local	No	No	2	Yes	Yes
cvd890_997	Study week 26	Polydipsia	24-08-2020	No	26-08-2020	Mild (grade 1)	Probably	Recovered/resolved	Yes	Systemic	No	No	3	No	Yes
cvd890_997	Study day 169	Malaise	24-08-2020	No	24-08-2020	Mild (grade 1)	Probably	Recovered/resolved	Yes	Systemic	No	No	3	Yes	Yes
cvd890_997	Study day 57	Injection site bruising	07-05-2020	No	09-05-2020	Mild (grade 1)	Definitely	Recovered/resolved	Yes	Local	No	No	2	Yes	Yes
cvd890_997	Study day 169	Axillary pain vaccinated arm	24-08-2020	No	27-08-2020	Mild (grade 1)	Probably	Recovered/resolved	Yes	Local	No	No	3	Yes	Yes
cvd890_997	Study week 25	Injection site erythema	25-08-2020	No	27-08-2020	Mild (grade 1)	Probably	Recovered/resolved	Yes	Local	No	No	3	Yes	Yes
cvd890_997	Study week 25	Injection site swelling	25-08-2020	No	27-08-2020	Mild (grade 1)	Probably	Recovered/resolved	Yes	Local	No	No	3	Yes	Yes
cvd890_997	Unscheduled visit	Headache	07-05-2020	No	09-05-2020	Mild (grade 1)	Probably	Recovered/resolved	Yes	Systemic	No	No	2	No	No
cvd890_997	Study day 57	Injection site tenderness	07-05-2020	No	09-05-2020	Mild (grade 1)	Definitely	Recovered/resolved	Yes	Local	No	No	2	Yes	Yes
cvd890_997	Study day 57	Axillary pain vaccinated arm	07-05-2020	No	09-05-2020	Mild (grade 1)	Probably	Recovered/resolved	Yes	Local	No	No	2	Yes	Yes
cvd890_997	Unscheduled visit	Fever	07-05-2020	No	07-05-2020	Mild (grade 1)	Probably	Recovered/resolved	Yes	Systemic	No	No	2	No	No
cvd890_141	Study day 1	Nausea	14-12-2020	No	14-12-2020	Mild (grade 1)	Possibly	Recovered/resolved	Yes	Systemic	No	No	1	Yes	Yes
cvd890_141	Study day 1	Headache	14-12-2020	No	14-12-2020	Mild (grade 1)	Probably	Recovered/resolved	Yes	Systemic	No	No	1	Yes	Yes
cvd890_141	Study week 24 (3rd vaccination)	Sweating	30-04-2021	No	09-06-2021	Mild (grade 1)	Possibly	Recovered/resolved	Yes	Systemic	No	No	3	Yes	Yes
cvd890_141	Study day 1	Injection site tenderness	14-12-2020	No	12-01-2021	Mild (grade 1)	Definitely	Recovered/resolved	Yes	Local	No	No	1	Yes	Yes
cvd890_141	Study day 169	injection site tenderness	07-06-2021	No	10-06-2021	Mild (grade 1)	Definitely	Recovered/resolved	Yes	Local	No	No	3	Yes	Yes
cvd890_141	Study day 57	Injection site tenderness	09-02-2021	No	16-02-2021	Mild (grade 1)	Definitely	Recovered/resolved	Yes	Local	No	No	2	Yes	Yes
cvd890_141	Study day 1	Injection site bruising	14-12-2020	No	31-12-2020	Mild (grade 1)	Definitely	Recovering/resolving	Yes	Local	No	No	1	Yes	Yes
cvd890_141	Study week 9	Headache	13-02-2021	No	13-02-2021	Mild (grade 1)	Possibly	Recovered/resolved	Yes	Systemic	No	No	2	Yes	Yes
cvd890_141	Study day 169	Myalgia	07-06-2021	No	10-06-2021	Mild (grade 1)	Probably	Recovered/resolved	Yes	Systemic	No	No	3	Yes	Yes
cvd890_141	Study day 57	Myalgia	09-02-2021	No	17-02-2021	Mild (grade 1)	Probably	Recovered/resolved	Yes	Systemic	No	No	2	Yes	Yes
cvd890_202	Study day 169	Injection site tenderness	25-01-2021	No	29-01-2021	Mild (grade 1)	Definitely	Recovered/resolved	Yes	Local	No	No	3	Yes	Yes
cvd890_202	Study day 3	Injection site tenderness	06-08-2020	No	08-08-2020	Mild (grade 1)	Definitely	Recovered/resolved	Yes	Local	No	No	1	Yes	Yes
cvd890_202	Study day 57	Injection site tenderness	06-08-2020	No	08-08-2020	Mild (grade 1)	Definitely	Recovered/resolved	Yes	Local	No	No	2	Yes	Yes
cvd890_339	Unscheduled visit	Pruritus	11-02-2021	No	13-02-2021	Mild (grade 1)	Probably	Recovered/resolved	Yes	Systemic	No	No	1	No	No
cvd890_339	Study day 3	Malaise	09-02-2021	No	09-02-2021	Mild (grade 1)	Probably	Recovered/resolved	Yes	Systemic	No	No	1	Yes	Yes
cvd890_339	Study day 57	Injection site tenderness	31-03-2021	No	01-04-2021	Mild (grade 1)	Definitely	Recovered/resolved	Yes	Local	No	No	2	Yes	Yes
cvd890_339	Study day 3	Injection site tenderness	09-02-2021	No	10-02-2021	Mild (grade 1)	Definitely	Recovered/resolved	Yes	Local	No	No	1	Yes	Yes
cvd890_339	Study day 3	Chills	09-02-2021	No	09-02-2021	Mild (grade 1)	Probably	Recovered/resolved	Yes	Systemic	No	No	1	Yes	Yes
cvd890_339	Study day 169	Injection site tenderness	27-07-2021	No	03-08-2021	Mild (grade 1)	Definitely	Recovered/resolved	Yes	Local	No	No	3	Yes	Yes
cvd890_231	Unscheduled visit	Injection site erythema	07-05-2021	No	12-05-2021	Mild (grade 1)	Probably	Recovered/resolved	Yes	Local	No	No	3	No	No
cvd890_231	Study day 169	Headache	05-05-2021	No	05-05-2021	Mild (grade 1)	Probably	Recovered/resolved	Yes	Systemic	No	No	3	Yes	Yes
cvd890_231	Study week 9	Headache	29-12-2020	No	29-12-2020	Mild (grade 1)	Probably	Recovered/resolved	Yes	Systemic	No	No	2	Yes	Yes
cvd890_231	Study day 169	Injection site pain	06-05-2021	No	10-05-2021	Mild (grade 1)	Probably	Recovered/resolved	Yes	Local	No	No	3	Yes	Yes
cvd890_231	Study week 1	Headache	14-11-2020	No	14-11-2020	Mild (grade 1)	Possibly	Recovered/resolved	Yes	Systemic	No	No	1	Yes	Yes
cvd890_231	Study day 1	Injection site tenderness	10-11-2020	No	14-11-2020	Mild (grade 1)	Definitely	Recovered/resolved	Yes	Local	No	No	1	Yes	Yes
cvd890_994	Study day 57	Injection site pain	16-11-2020	No	22-11-2020	Mild (grade 1)	Definitely	Recovered/resolved	Yes	Local	No	No	2	Yes	Yes
cvd890_994	Study day 169	Fatigue	01-03-2021	No	02-03-2021	Mild (grade 1)	Probably	Recovered/resolved	Yes	Systemic	No	No	3	Yes	Yes
cvd890_994	Study week 25	Aspecific thoracic symptoms	03-03-2021	No	07-03-2021	Mild (grade 1)	Possibly	Recovered/resolved	Yes	Other	No	No	3	Yes	Yes
cvd890_994	Study day 169	Injection site tenderness	02-03-2021	No	05-03-2021	Mild (grade 1)	Definitely	Recovered/resolved	Yes	Local	No	No	3	Yes	Yes
cvd890_994	Study day 169	Fever	02-03-2021	No	02-03-2021	Mild (grade 1)	Possibly	Recovered/resolved	Yes	Systemic	No	No	3	Yes	Yes
cvd890_994	Study day 169	Nausea	01-03-2021	No	03-03-2021	Mild (grade 1)	Probably	Recovered/resolved	Yes	Systemic	No	No	3	Yes	Yes
cvd890_994	Study week 25	Malaise	02-03-2021	No	05-03-2021	Severe (grade 3)	Probably	Recovered/resolved	Yes	Systemic	No	No	3	Yes	Yes
cvd890_994	Study week 25	Abdominal pain	03-03-2021	No	07-03-2021	Mild (grade 1)	Possibly	Recovered/resolved	Yes	Systemic	No	No	3	Yes	Yes
cvd890_994	Study week 25	Headache	02-03-2021	No	05-03-2021	Severe (grade 3)	Possibly	Recovered/resolved	Yes	Systemic	No	No	3	Yes	Yes
cvd890_994	Study week 2	Injection site tenderness	14-09-2020	No	28-09-2020	Mild (grade 1)	Definitely	Recovered/resolved	Yes	Local	No	No	1	No	Yes
cvd890_994	Study week 9	Nausea	18-11-2020	No	22-11-2020	Mild (grade 1)	Probably	Recovered/resolved	Yes	Systemic	No	No	2	Yes	Yes
cvd890_994	Study day 1	Injection site tenderness	14-09-2020	No	28-09-2020	Mild (grade 1)	Definitely	Recovered/resolved	Yes	Local	No	No	1	Yes	Yes
cvd890_379	Study week 25	Injection site tenderness	09-04-2021	No	11-04-2021	Mild (grade 1)	Definitely	Recovered/resolved	Yes	Local	No	No	3	Yes	Yes
cvd890_379	Study day 169	Chills	08-04-2021	No	08-04-2021	Mild (grade 1)	Probably	Recovered/resolved	Yes	Systemic	No	No	3	Yes	Yes
cvd890_379	Study day 3	Injection site tenderness	18-10-2020	Yes	2020-10-21	Mild (grade 1)	Definitely	Unknown	Yes	Local	No	No	1	Yes	Yes
cvd890_379	Study day 57	injection site tenderness	07-12-2020	No	10-12-2020	Mild (grade 1)	Definitely	Recovered/resolved	Yes	Local	No	No	2	Yes	Yes
cvd890_379	Study week 1	Injection site tenderness	18-10-2020	No	21-10-2020	Mild (grade 1)	Definitely	Recovered/resolved	Yes	Local	No	No	1	Yes	Yes
cvd890_324	Study day 169	Headache	12-04-2021	No	13-04-2021	Mild (grade 1)	Probably	Recovered/resolved	Yes	Systemic	No	No	3	Yes	Yes
cvd890_324	Study day 57	Malaise	22-12-2020	No	23-12-2020	Mild (grade 1)	Probably	Recovered/resolved	Yes	Systemic	No	No	2	Yes	Yes
cvd890_324	Study day 1	Injection site tenderness	27-10-2020	No	01-11-2020	Mild (grade 1)	Definitely	Recovered/resolved	Yes	Local	No	No	1	Yes	Yes
cvd890_324	Study day 3	Malaise	28-10-2020	No	30-10-2020	Mild (grade 1)	Probably	Recovered/resolved	Yes	Systemic	No	No	1	Yes	Yes
cvd890_324	Study day 169	Malaise	12-05-2021	No	13-05-2021	Mild (grade 1)	Probably	Recovered/resolved	Yes	Systemic	No	No	3	Yes	Yes
cvd890_324	Study day 169	Injection site tenderness	12-04-2021	No	18-04-2021	Mild (grade 1)	Definitely	Recovered/resolved	Yes	Local	No	No	3	Yes	Yes
cvd890_324	Study week 9	Injection site tenderness	24-12-2020	No	28-12-2020	Mild (grade 1)	Definitely	Recovered/resolved	Yes	Local	No	No	2	Yes	Yes
cvd890_324	Study day 3	Injection site erythema	29-10-2020	No	31-10-2020	Mild (grade 1)	Definitely	Recovered/resolved	Yes	Local	No	No	1	Yes	Yes
cvd890_298	Study day 57	Headache	01-02-2021	No	02-02-2021	Mild (grade 1)	Probably	Recovered/resolved	Yes	Systemic	No	No	2	Yes	Yes
cvd890_298	Study day 57	Myalgia	01-02-2021	No	03-02-2021	Mild (grade 1)	Probably	Recovered/resolved	Yes	Systemic	No	No	2	Yes	Yes
cvd890_298	Study week 8 (2nd vaccination)	Fatigue	15-12-2020	No	04-02-2021	Mild (grade 1)	Possibly	Recovered/resolved	Yes	Systemic	No	No	2	Yes	Yes
cvd890_298	Study day 57	Nausea	02-02-2021	No	02-02-2021	Moderate (grade 2)	Probably	Recovered/resolved	Yes	Systemic	No	No	2	Yes	Yes
cvd890_298	Study day 57	Injection site swelling	01-02-2021	No	03-02-2021	Moderate (grade 2)	Definitely	Recovered/resolved	Yes	Local	No	No	2	Yes	Yes
cvd890_298	Study day 57	Injection site tenderness	01-02-2021	No	03-02-2021	Mild (grade 1)	Definitely	Recovered/resolved	Yes	Local	No	No	2	Yes	Yes
cvd890_298	Study day 57	Injection site erythema	02-02-2021	No	04-02-2021	Moderate (grade 2)	Definitely	Recovered/resolved	Yes	Local	No	No	2	Yes	Yes
cvd890_298	Study week 25	injection site swelling	01-06-2021	No	05-06-2021	Moderate (grade 2)	Definitely	Recovered/resolved	Yes	Local	No	No	3	Yes	Yes
cvd890_298	Study day 169	injection site tenderness	31-05-2021	No	05-06-2021	Mild (grade 1)	Definitely	Recovered/resolved	Yes	Local	No	No	3	Yes	Yes
cvd890_298	Study week 1	Injection site erythema	14-12-2020	No	17-12-2020	Mild (grade 1)	Probably	Recovered/resolved	Yes	Local	No	No	1	Yes	Yes
cvd890_298	Study day 1	Nausea	10-12-2020	No	10-12-2020	Mild (grade 1)	Possibly	Recovered/resolved	Yes	Systemic	No	No	1	Yes	Yes
cvd890_298	Study day 3	Injection site tenderness	12-12-2020	No	13-12-2020	Mild (grade 1)	Definitely	Recovered/resolved	Yes	Local	No	No	1	Yes	Yes
cvd890_298	Study week 25	injection site erythema	01-06-2021	No	05-06-2021	Moderate (grade 2)	Definitely	Recovered/resolved	Yes	Local	No	No	3	Yes	Yes
cvd890_340	Study week 25	Pruritus (hand)	15-12-2021	No	20-12-2021	Mild (grade 1)	Possibly	Recovered/resolved	Yes	Systemic	No	No	3	Yes	Yes
cvd890_340	Study week 25	Rash (hand)	15-12-2021	No	16-12-2021	Mild (grade 1)	Possibly	Recovered/resolved	Yes	Systemic	No	No	3	Yes	Yes
cvd890_340	Study week 25	Axillary pain vaccinated arm	16-12-2021	No	16-12-2021	Mild (grade 1)	Probably	Recovered/resolved	Yes	Local	No	No	3	Yes	Yes
cvd890_340	Study day 1	Headache	30-06-2021	No	30-06-2021	Mild (grade 1)	Probably	Recovered/resolved	Yes	Systemic	No	No	1	Yes	Yes
cvd890_340	Study day 57	Axillary pain vaccinated arm	31-08-2021	No	01-09-2021	Mild (grade 1)	Probably	Recovered/resolved	Yes	Local	No	No	2	Yes	Yes
cvd890_340	Study week 25	Fatigue	14-12-2021	No	14-12-2021	Mild (grade 1)	Probably	Recovered/resolved	Yes	Systemic	No	No	3	Yes	Yes
cvd890_340	Study week 25	Myalgia (upper extremities)	14-12-2021	No	14-12-2021	Mild (grade 1)	Probably	Recovered/resolved	Yes	Systemic	No	No	3	Yes	Yes
cvd890_340	Study day 169	Headache	14-12-2021	No	14-12-2021	Mild (grade 1)	Probably	Recovered/resolved	Yes	Systemic	No	No	3	Yes	Yes
cvd890_340	Study day 57	Abdominal pain	31-08-2021	No	31-08-2021	Mild (grade 1)	Probably	Recovered/resolved	Yes	Systemic	No	No	2	Yes	Yes
cvd890_340	Study day 1	Myalgia (upper extremities)	29-06-2021	No	29-06-2021	Mild (grade 1)	Probably	Recovered/resolved	Yes	Systemic	No	No	1	Yes	Yes
cvd890_340	Study week 9	Fatigue	31-08-2021	No	31-08-2021	Mild (grade 1)	Probably	Recovered/resolved	Yes	Systemic	No	No	2	Yes	Yes
cvd890_340	Study week 9	Headache	31-08-2021	No	31-08-2021	Mild (grade 1)	Probably	Recovered/resolved	Yes	Systemic	No	No	2	Yes	Yes
cvd890_765	Study day 1	Injection site tenderness	04-01-2021	No	12-01-2021	Mild (grade 1)	Definitely	Recovered/resolved	Yes	Local	No	No	1	Yes	Yes
cvd890_765	Study day 169	injection site tenderness	21-06-2021	No	25-06-2021	Mild (grade 1)	Definitely	Recovered/resolved	Yes	Local	No	No	3	Yes	Yes
cvd890_765	Study day 57	Injection site tenderness	23-02-2021	No	02-03-2021	Mild (grade 1)	Definitely	Recovered/resolved	Yes	Local	No	No	2	Yes	Yes
cvd890_765	Study day 169	Myalgia	21-06-2021	No	27-06-2021	Mild (grade 1)	Probably	Recovered/resolved	Yes	Systemic	No	No	3	Yes	Yes
cvd890_765	Study day 3	Injection site erythema	07-01-2021	No	14-01-2021	Moderate (grade 2)	Probably	Recovered/resolved	Yes	Local	No	No	1	Yes	Yes
cvd890_765	Study day 1	Chills	04-01-2021	No	04-01-2021	Mild (grade 1)	Probably	Recovered/resolved	Yes	Systemic	No	No	1	Yes	Yes
cvd890_765	Study day 169	Headache	21-06-2021	No	29-06-2021	Mild (grade 1)	Probably	Recovered/resolved	Yes	Systemic	No	No	3	Yes	Yes
cvd890_765	Unscheduled visit	Headache	24-02-2021	No	28-02-2021	Mild (grade 1)	Probably	Recovered/resolved	Yes	Systemic	No	No	2	No	No
cvd890_765	Study day 169	Sore throat	21-06-2021	No	29-06-2021	Mild (grade 1)	Probably	Recovered/resolved	Yes	Other	No	No	3	Yes	Yes
cvd890_765	Unscheduled visit	Injection site erythema	23-02-2021	No	02-03-2021	Moderate (grade 2)	Definitely	Recovered/resolved	Yes	Local	No	No	2	No	No
cvd890_765	Unscheduled visit	Fever	25-02-2021	No	25-02-2021	Mild (grade 1)	Probably	Recovered/resolved	Yes	Systemic	No	No	2	No	No
cvd890_765	Study day 57	Myalgia	22-02-2021	No	27-02-2021	Mild (grade 1)	Probably	Recovering/resolving	Yes	Systemic	No	No	2	Yes	Yes
cvd890_765	Unscheduled visit	Chills	23-02-2021	No	25-02-2021	Mild (grade 1)	Probably	Recovered/resolved	Yes	Systemic	No	No	2	No	No
cvd890_765	Study day 57	Injection site pain	22-02-2021	No	23-02-2021	Mild (grade 1)	Definitely	Recovered/resolved	Yes	Local	No	No	2	Yes	Yes
cvd890_921	Study week 9	Injection site tenderness	24-10-2021	No	29-10-2021	Mild (grade 1)	Definitely	Recovered/resolved	Yes	Local	No	No	2	Yes	Yes
cvd890_921	Study day 57	Myalgia	22-10-2021	No	24-10-2021	Mild (grade 1)	Probably	Recovered/resolved	Yes	Systemic	No	No	2	Yes	Yes
cvd890_921	Study day 169	Injection site pain	22-02-2022	No	27-02-2022	Mild (grade 1)	Definitely	Recovered/resolved	Yes	Local	No	No	3	Yes	Yes
cvd890_921	Study day 1	Injection site tenderness	02-09-2021	No	09-09-2021	Mild (grade 1)	Definitely	Recovered/resolved	Yes	Local	No	No	1	Yes	Yes
cvd890_921	Study day 57	Malaise	22-10-2021	No	24-10-2021	Mild (grade 1)	Probably	Recovered/resolved	Yes	Systemic	No	No	2	Yes	Yes
cvd890_921	Study week 25	Fatigue	25-02-2022	No	27-02-2022	Mild (grade 1)	Probably	Recovered/resolved	Yes	Systemic	No	No	3	Yes	Yes
cvd890_921	Study day 3	Injection site pain	04-09-2021	No	05-09-2021	Mild (grade 1)	Definitely	Recovered/resolved	Yes	Local	No	No	1	Yes	Yes
cvd890_921	Study day 169	Malaise	22-02-2022	No	26-02-2022	Mild (grade 1)	Probably	Recovered/resolved	Yes	Systemic	No	No	3	Yes	Yes
cvd890_921	Study week 9	Injection site erythema	24-10-2021	No	29-10-2021	Moderate (grade 2)	Definitely	Recovered/resolved	Yes	Local	No	No	2	Yes	Yes
cvd890_921	Study day 3	Malaise	03-09-2021	No	05-09-2021	Mild (grade 1)	Probably	Recovered/resolved	Yes	Systemic	No	No	1	Yes	Yes
cvd890_921	Study week 9	Injection site pruritus	24-10-2021	No	29-10-2021	Mild (grade 1)	Definitely	Recovered/resolved	Yes	Local	No	No	2	Yes	Yes
cvd890_465	Study day 169	Headache	21-02-2022	No	21-02-2022	Mild (grade 1)	Probably	Recovered/resolved	Yes	Systemic	No	No	3	Yes	Yes
cvd890_465	Study week 1	Pruritus	16-09-2021	No	16-09-2021	Mild (grade 1)	Possibly	Recovered/resolved	Yes	Systemic	No	No	1	Yes	Yes
cvd890_465	Study day 57	Influenza like symptoms	01-11-2021	No	03-11-2021	Mild (grade 1)	Probably	Recovered/resolved	Yes	Other	No	No	2	Yes	Yes
cvd890_106	Study day 3	Malaise	06-10-2021	No	07-10-2021	Mild (grade 1)	Probably	Recovered/resolved	Yes	Systemic	No	No	1	Yes	Yes
cvd890_106	Study week 1	Aspecific thoracic symptoms	08-10-2021	No	14-10-2021	Mild (grade 1)	Possibly	Recovered/resolved	Yes	Other	No	No	1	Yes	Yes
cvd890_106	Study day 169	Injection site tenderness	14-03-2022	No	16-03-2022	Mild (grade 1)	Definitely	Recovered/resolved	Yes	Local	No	No	3	Yes	Yes
cvd890_106	Study day 3	Headache	06-10-2021	No	07-10-2021	Mild (grade 1)	Probably	Recovered/resolved	Yes	Systemic	No	No	1	Yes	Yes
cvd890_481	Study day 3	Chills	11-08-2021	No	17-08-2021	Mild (grade 1)	Probably	Recovered/resolved	Yes	Systemic	No	No	1	Yes	Yes
cvd890_481	Study day 3	Malaise	11-08-2021	No	17-08-2021	Mild (grade 1)	Probably	Recovered/resolved	Yes	Systemic	No	No	1	Yes	Yes
cvd890_481	Study day 169	Injection site erythema	01-02-2022	No	01-02-2022	Mild (grade 1)	Definitely	Recovered/resolved	Yes	Local	No	No	3	Yes	Yes
cvd890_481	Study day 3	Injection site tenderness	11-08-2021	No	17-08-2021	Mild (grade 1)	Definitely	Recovered/resolved	Yes	Local	No	No	1	Yes	Yes
cvd890_481	Study week 9	Injection site tenderness	05-10-2021	No	07-10-2021	Mild (grade 1)	Definitely	Recovered/resolved	Yes	Local	No	No	2	Yes	Yes
cvd890_481	Study day 3	Fever	11-08-2021	No	17-08-2021	Severe (grade 3)	Probably	Recovered/resolved	Yes	Systemic	No	No	1	Yes	Yes
cvd890_481	Study day 169	Fatigue	01-02-2022	No	01-02-2022	Mild (grade 1)	Probably	Recovered/resolved	Yes	Systemic	No	No	3	Yes	Yes
cvd890_987	Study day 169	Fever	22-03-2022	No	22-03-2022	Severe (grade 3)	Probably	Recovered/resolved	Yes	Systemic	No	No	3	Yes	Yes
cvd890_987	Study day 169	Chills	22-03-2022	No	22-03-2022	Mild (grade 1)	Probably	Recovered/resolved	Yes	Systemic	No	No	3	Yes	Yes
cvd890_517	Study day 1	Myalgia	08-11-2021	No	08-11-2021	Mild (grade 1)	Probably	Recovered/resolved	Yes	Systemic	No	No	1	Yes	Yes
cvd890_517	Study day 1	Fatigue	08-11-2021	No	08-11-2021	Moderate (grade 2)	Probably	Recovered/resolved	Yes	Systemic	No	No	1	Yes	Yes
cvd890_517	Study day 1	Coughing	08-11-2021	No	09-11-2021	Mild (grade 1)	Possibly	Recovered/resolved	Yes	Other	No	No	1	Yes	Yes
cvd890_517	Study day 169	Injection site tenderness	19-04-2022	No	24-04-2022	Mild (grade 1)	Definitely	Recovered/resolved	Yes	Local	No	No	3	Yes	Yes
cvd890_717	Study week 25	Injection site pruritus	20-04-2022	No	28-04-2022	Mild (grade 1)	Definitely	Recovered/resolved	Yes	Local	No	No	3	Yes	Yes
cvd890_717	Study week 8 (2nd vaccination)	Pain vaccinated arm	03-01-2022	No	12-01-2022	Mild (grade 1)	Definitely	Recovered/resolved	Yes	Local	No	No	2	Yes	Yes
cvd890_717	Study day 57	Chills	03-01-2022	No	03-01-2022	Moderate (grade 2)	Probably	Recovered/resolved	Yes	Systemic	No	No	2	Yes	Yes
cvd890_717	Study week 24 (3rd vaccination)	Injection site erythema	19-04-2022	No	19-04-2022	Mild (grade 1)	Definitely	Recovered/resolved	Yes	Local	No	No	3	Yes	Yes
cvd890_717	Study day 3	Injection site swelling	03-11-2021	No	10-11-2021	Mild (grade 1)	Definitely	Recovered/resolved	Yes	Local	No	No	1	Yes	Yes
cvd890_717	Study day 57	Malaise	03-01-2022	No	03-01-2022	Moderate (grade 2)	Probably	Recovered/resolved	Yes	Systemic	No	No	2	Yes	Yes
cvd890_717	Study day 3	Injection site erythema	03-11-2021	No	10-11-2021	Moderate (grade 2)	Definitely	Recovered/resolved	Yes	Local	No	No	1	Yes	Yes
cvd890_717	Study week 9	Injection site tenderness	03-01-2022	No	12-01-2022	Mild (grade 1)	Definitely	Recovered/resolved	Yes	Local	No	No	2	Yes	Yes
cvd890_717	Study day 3	Myalgia	02-11-2021	No	07-11-2021	Moderate (grade 2)	Probably	Recovered/resolved	Yes	Systemic	No	No	1	Yes	Yes
cvd890_717	Study day 3	Chills	02-11-2021	No	07-11-2021	Moderate (grade 2)	Probably	Recovered/resolved	Yes	Systemic	No	No	1	Yes	Yes
cvd890_717	Study day 169	Injection site pain	19-04-2022	No	22-04-2022	Mild (grade 1)	Definitely	Recovered/resolved	Yes	Local	No	No	3	Yes	Yes
cvd890_717	Study day 57	Myalgia	03-01-2022	No	07-01-2022	Mild (grade 1)	Possibly	Recovered/resolved	Yes	Systemic	No	No	2	Yes	Yes
cvd890_717	Study day 3	Injection site pain	02-11-2021	No	10-11-2021	Mild (grade 1)	Definitely	Recovered/resolved	Yes	Local	No	No	1	Yes	Yes
cvd890_717	Study day 3	Fatigue	02-11-2021	No	18-11-2021	Moderate (grade 2)	Probably	Recovered/resolved	Yes	Systemic	No	No	1	Yes	Yes
cvd890_717	Study day 3	Malaise	02-11-2021	No	10-11-2021	Moderate (grade 2)	Probably	Recovered/resolved	Yes	Systemic	No	No	1	Yes	Yes
cvd890_717	Study week 8 (2nd vaccination)	Injection site erythema	03-01-2022	No	03-01-2022	Mild (grade 1)	Definitely	Recovered/resolved	Yes	Local	No	No	2	Yes	Yes
cvd890_717	Study week 9	Injection site pruritus	09-01-2022	No	14-01-2022	Moderate (grade 2)	Definitely	Recovered/resolved	Yes	Local	No	No	2	Yes	Yes
cvd890_717	Study week 2	Injection site pruritus	08-11-2021	No	10-11-2021	Mild (grade 1)	Probably	Recovered/resolved	Yes	Local	No	No	1	No	Yes
cvd890_717	Study day 169	Myalgia	19-04-2022	No	22-04-2022	Mild (grade 1)	Probably	Recovered/resolved	Yes	Systemic	No	No	3	Yes	Yes
cvd890_717	Study week 9	Injection site erythema	09-01-2022	No	12-01-2022	Severe (grade 3)	Definitely	Recovered/resolved	Yes	Local	No	No	2	Yes	Yes
cvd890_717	Study week 25	Injection site erythema	20-04-2022	No	28-04-2022	Severe (grade 3)	Definitely	Recovered/resolved	Yes	Local	No	No	3	Yes	Yes
cvd890_717	Study day 1	Injection site tenderness	01-11-2021	No	10-11-2021	Mild (grade 1)	Definitely	Recovering/resolving	Yes	Local	No	No	1	Yes	Yes
cvd890_717	Study week 8 (2nd vaccination)	Injection site swelling	03-01-2022	No	10-01-2022	Mild (grade 1)	Definitely	Recovered/resolved	Yes	Local	No	No	2	Yes	Yes
cvd890_717	Study week 24 (3rd vaccination)	Injection site tenderness	19-04-2022	No	28-04-2022	Mild (grade 1)	Definitely	Recovered/resolved	Yes	Local	No	No	3	Yes	Yes
cvd890_703	Study day 57	Injection site tenderness	12-01-2022	No	14-01-2022	Mild (grade 1)	Definitely	Recovered/resolved	Yes	Local	No	No	2	Yes	Yes
cvd890_703	Study day 1	Injection site tenderness	10-11-2021	No	14-11-2021	Mild (grade 1)	Definitely	Recovered/resolved	Yes	Local	No	No	1	Yes	Yes
cvd890_703	Study day 169	Injection site pain	21-04-2022	No	21-04-2022	Mild (grade 1)	Definitely	Recovered/resolved	Yes	Local	No	No	3	Yes	Yes
cvd890_703	Study day 57	Fatigue	12-01-2022	No	12-01-2022	Mild (grade 1)	Probably	Recovered/resolved	Yes	Systemic	No	No	2	Yes	Yes
cvd890_703	Study day 169	Injection site tenderness	21-04-2022	No	21-04-2022	Mild (grade 1)	Definitely	Recovered/resolved	Yes	Local	No	No	3	Yes	Yes
cvd890_703	Study day 1	Injection site pain	10-11-2021	No	14-11-2021	Mild (grade 1)	Definitely	Recovered/resolved	Yes	Local	No	No	1	Yes	Yes
cvd890_703	Study day 57	Injection site pain	12-01-2022	No	13-01-2022	Mild (grade 1)	Definitely	Recovered/resolved	Yes	Local	No	No	2	Yes	Yes
cvd890_703	Study day 1	Fatigue	10-11-2021	No	11-11-2021	Mild (grade 1)	Probably	Recovered/resolved	Yes	Systemic	No	No	1	Yes	Yes
cvd890_790	Study week 25	Malaise	24-05-2022	No	24-05-2022	Moderate (grade 2)	Probably	Recovered/resolved	Yes	Systemic	No	No	3	Yes	Yes
cvd890_790	Study week 8 (2nd vaccination)	Injection site erythema	10-02-2022	No	10-02-2022	Mild (grade 1)	Definitely	Recovered/resolved	Yes	Local	No	No	2	Yes	Yes
cvd890_790	Study day 57	Fatigue	10-02-2022	No	11-02-2022	Moderate (grade 2)	Probably	Recovered/resolved	Yes	Systemic	No	No	2	Yes	Yes
cvd890_790	Study day 1	Malaise	08-12-2021	No	09-12-2021	Moderate (grade 2)	Probably	Recovered/resolved	Yes	Systemic	No	No	1	Yes	Yes
cvd890_790	Study day 169	Injection site tenderness	24-05-2022	No	25-05-2022	Mild (grade 1)	Definitely	Recovered/resolved	Yes	Local	No	No	3	Yes	Yes
cvd890_790	Study day 169	Axillary pain vaccinated arm	25-05-2022	No	25-05-2022	Mild (grade 1)	Probably	Recovered/resolved	Yes	Local	No	No	3	Yes	Yes
cvd890_790	Study week 1	Injection site pain	11-12-2021	No	12-12-2021	Mild (grade 1)	Definitely	Recovered/resolved	Yes	Local	No	No	1	Yes	Yes
cvd890_790	Study week 1	Injection site tenderness	08-12-2021	No	16-12-2021	Mild (grade 1)	Definitely	Recovered/resolved	Yes	Local	No	No	1	Yes	Yes
cvd890_790	Study day 169	Injection site pain	24-05-2022	No	25-05-2022	Mild (grade 1)	Definitely	Recovered/resolved	Yes	Local	No	No	3	Yes	Yes
cvd890_790	Study day 1	Nausea	08-12-2021	No	09-12-2021	Mild (grade 1)	Probably	Recovered/resolved	Yes	Systemic	No	No	1	Yes	Yes
cvd890_790	Study week 25	Confluent erythematous skin lesions on right upper arm	27-05-2022	No	29-05-2022	Moderate (grade 2)	Probably	Recovered/resolved	Yes	Local	No	No	3	Yes	Yes
cvd890_790	Study day 1	Headache	08-12-2021	No	09-12-2021	Mild (grade 1)	Probably	Recovered/resolved	Yes	Systemic	No	No	1	Yes	Yes
cvd890_790	Study day 57	Malaise	10-02-2022	No	11-02-2022	Moderate (grade 2)	Probably	Recovered/resolved	Yes	Systemic	No	No	2	Yes	Yes
cvd890_790	Study day 57	Injection site tenderness	10-02-2022	No	10-02-2022	Mild (grade 1)	Definitely	Recovered/resolved	Yes	Local	No	No	2	Yes	Yes
cvd890_790	Study day 1	Fatigue	08-12-2021	No	09-12-2021	Moderate (grade 2)	Probably	Recovered/resolved	Yes	Systemic	No	No	1	Yes	Yes
cvd890_790	Study day 57	Headache	10-02-2022	No	10-02-2022	Mild (grade 1)	Probably	Recovered/resolved	Yes	Systemic	No	No	2	Yes	Yes
cvd890_790	Study week 25	Stiffness vaccinated arm	26-05-2022	No	27-05-2022	Moderate (grade 2)	Probably	Recovered/resolved	Yes	Local	No	No	3	Yes	Yes

## Sheet: Gr 3 AE D0-7
PID	Visit	Description	Start date	Ongoing	Stop date	Severity	Causality	Outcome	AR	SAE	SUSAR	Vaccination no.	D0-D7	D0-D28
cvd890_934	Study week 11	Fever	26-04-2020	No	27-04-2020	Severe (grade 3)	Not related	Recovered/resolved	No	No	No	2	No	Yes
cvd890_339	Study week 28	Panic attack	18-08-2021	No	19-08-2021	Severe (grade 3)	Not related	Recovered/resolved	No	No	No	3	No	Yes
cvd890_994	Study week 25	Malaise	02-03-2021	No	05-03-2021	Severe (grade 3)	Probably	Recovered/resolved	Yes	No	No	3	Yes	Yes
cvd890_994	Study week 25	Headache	02-03-2021	No	05-03-2021	Severe (grade 3)	Possibly	Recovered/resolved	Yes	No	No	3	Yes	Yes
cvd890_481	Study day 3	Fever	11-08-2021	No	17-08-2021	Severe (grade 3)	Probably	Recovered/resolved	Yes	No	No	1	Yes	Yes
cvd890_987	Study day 169	Fever	22-03-2022	No	22-03-2022	Severe (grade 3)	Probably	Recovered/resolved	Yes	No	No	3	Yes	Yes
cvd890_717	Study week 9	Injection site erythema	09-01-2022	No	12-01-2022	Severe (grade 3)	Definitely	Recovered/resolved	Yes	No	No	2	Yes	Yes
cvd890_717	Study week 25	Injection site erythema	20-04-2022	No	28-04-2022	Severe (grade 3)	Definitely	Recovered/resolved	Yes	No	No	3	Yes	Yes

## Sheet: Gr 3 AE or any AR D0-28
PID	Visit	Description	Start date	Ongoing	Stop date	Severity	Causality	Outcome	AR	SAE	SUSAR	Vaccination no.	D0-D7	D0-D28
cvd890_516	Study day 57	Injection site tenderness	16-03-2020	No	23-03-2020	Mild (grade 1)	Definitely	Recovered/resolved	Yes	No	No	2	Yes	Yes
cvd890_934	Study week 25	Injection site tenderness	28-07-2020	No	31-07-2020	Mild (grade 1)	Definitely	Recovered/resolved	Yes	No	No	3	Yes	Yes
cvd890_934	Study week 25	Injection site erythema	28-07-2020	No	31-07-2020	Moderate (grade 2)	Definitely	Recovered/resolved	Yes	No	No	3	Yes	Yes
cvd890_934	Study day 3	Headache	12-02-2020	No	12-02-2020	Mild (grade 1)	Possibly	Recovered/resolved	Yes	No	No	1	Yes	Yes
cvd890_934	Study day 3	Nausea	12-02-2020	No	12-02-2020	Mild (grade 1)	Possibly	Recovered/resolved	Yes	No	No	1	Yes	Yes
cvd890_934	Study day 3	Fatigue	12-02-2020	No	12-02-2020	Mild (grade 1)	Possibly	Recovered/resolved	Yes	No	No	1	Yes	Yes
cvd890_344	Study day 1	Suspected angioedema	03-02-2020	No	05-02-2020	Moderate (grade 2)	Probably	Recovered/resolved	Yes	No	No	1	Yes	Yes
cvd890_251	Study day 169	Injection site tenderness	10-08-2020	No	11-08-2020	Mild (grade 1)	Definitely	Recovered/resolved	Yes	No	No	3	Yes	Yes
cvd890_251	Study day 57	Malaise	20-04-2020	No	20-04-2020	Mild (grade 1)	Probably	Recovered/resolved	Yes	No	No	2	Yes	Yes
cvd890_251	Study day 57	Injection site tenderness	20-04-2020	No	23-04-2020	Mild (grade 1)	Definitely	Recovered/resolved	Yes	No	No	2	Yes	Yes
cvd890_251	Study day 1	Chills	26-02-2020	No	28-02-2020	Moderate (grade 2)	Possibly	Recovered/resolved	Yes	No	No	1	Yes	Yes
cvd890_251	Study day 1	Nausea	26-02-2020	No	28-02-2020	Moderate (grade 2)	Possibly	Recovered/resolved	Yes	No	No	1	Yes	Yes
cvd890_251	Study day 1	Erythema (not injection site)	26-02-2020	No	28-02-2020	Moderate (grade 2)	Possibly	Recovered/resolved	Yes	No	No	1	Yes	Yes
cvd890_251	Study week 9	Injection site tenderness	20-04-2020	No	23-04-2020	Mild (grade 1)	Definitely	Recovered/resolved	Yes	No	No	2	Yes	Yes
cvd890_997	Study week 26	Polydipsia	24-08-2020	No	26-08-2020	Mild (grade 1)	Probably	Recovered/resolved	Yes	No	No	3	No	Yes
cvd890_997	Study day 169	Malaise	24-08-2020	No	24-08-2020	Mild (grade 1)	Probably	Recovered/resolved	Yes	No	No	3	Yes	Yes
cvd890_997	Study day 57	Injection site bruising	07-05-2020	No	09-05-2020	Mild (grade 1)	Definitely	Recovered/resolved	Yes	No	No	2	Yes	Yes
cvd890_997	Study day 169	Axillary pain vaccinated arm	24-08-2020	No	27-08-2020	Mild (grade 1)	Probably	Recovered/resolved	Yes	No	No	3	Yes	Yes
cvd890_997	Study week 25	Injection site erythema	25-08-2020	No	27-08-2020	Mild (grade 1)	Probably	Recovered/resolved	Yes	No	No	3	Yes	Yes
cvd890_997	Study week 25	Injection site swelling	25-08-2020	No	27-08-2020	Mild (grade 1)	Probably	Recovered/resolved	Yes	No	No	3	Yes	Yes
cvd890_997	Study day 57	Injection site tenderness	07-05-2020	No	09-05-2020	Mild (grade 1)	Definitely	Recovered/resolved	Yes	No	No	2	Yes	Yes
cvd890_997	Study day 57	Axillary pain vaccinated arm	07-05-2020	No	09-05-2020	Mild (grade 1)	Probably	Recovered/resolved	Yes	No	No	2	Yes	Yes
cvd890_141	Study day 1	Nausea	14-12-2020	No	14-12-2020	Mild (grade 1)	Possibly	Recovered/resolved	Yes	No	No	1	Yes	Yes
cvd890_141	Study day 1	Headache	14-12-2020	No	14-12-2020	Mild (grade 1)	Probably	Recovered/resolved	Yes	No	No	1	Yes	Yes
cvd890_141	Study week 24 (3rd vaccination)	Sweating	30-04-2021	No	09-06-2021	Mild (grade 1)	Possibly	Recovered/resolved	Yes	No	No	3	Yes	Yes
cvd890_141	Study day 1	Injection site tenderness	14-12-2020	No	12-01-2021	Mild (grade 1)	Definitely	Recovered/resolved	Yes	No	No	1	Yes	Yes
cvd890_141	Study day 169	injection site tenderness	07-06-2021	No	10-06-2021	Mild (grade 1)	Definitely	Recovered/resolved	Yes	No	No	3	Yes	Yes
cvd890_141	Study day 57	Injection site tenderness	09-02-2021	No	16-02-2021	Mild (grade 1)	Definitely	Recovered/resolved	Yes	No	No	2	Yes	Yes
cvd890_141	Study day 1	Injection site bruising	14-12-2020	No	31-12-2020	Mild (grade 1)	Definitely	Recovering/resolving	Yes	No	No	1	Yes	Yes
cvd890_141	Study week 9	Headache	13-02-2021	No	13-02-2021	Mild (grade 1)	Possibly	Recovered/resolved	Yes	No	No	2	Yes	Yes
cvd890_141	Study day 169	Myalgia	07-06-2021	No	10-06-2021	Mild (grade 1)	Probably	Recovered/resolved	Yes	No	No	3	Yes	Yes
cvd890_141	Study day 57	Myalgia	09-02-2021	No	17-02-2021	Mild (grade 1)	Probably	Recovered/resolved	Yes	No	No	2	Yes	Yes
cvd890_202	Study day 169	Injection site tenderness	25-01-2021	No	29-01-2021	Mild (grade 1)	Definitely	Recovered/resolved	Yes	No	No	3	Yes	Yes
cvd890_202	Study day 3	Injection site tenderness	06-08-2020	No	08-08-2020	Mild (grade 1)	Definitely	Recovered/resolved	Yes	No	No	1	Yes	Yes
cvd890_202	Study day 57	Injection site tenderness	06-08-2020	No	08-08-2020	Mild (grade 1)	Definitely	Recovered/resolved	Yes	No	No	2	Yes	Yes
cvd890_339	Study week 28	Panic attack	18-08-2021	No	19-08-2021	Severe (grade 3)	Not related	Recovered/resolved	No	No	No	3	No	Yes
cvd890_339	Study day 3	Malaise	09-02-2021	No	09-02-2021	Mild (grade 1)	Probably	Recovered/resolved	Yes	No	No	1	Yes	Yes
cvd890_339	Study day 57	Injection site tenderness	31-03-2021	No	01-04-2021	Mild (grade 1)	Definitely	Recovered/resolved	Yes	No	No	2	Yes	Yes
cvd890_339	Study day 3	Injection site tenderness	09-02-2021	No	10-02-2021	Mild (grade 1)	Definitely	Recovered/resolved	Yes	No	No	1	Yes	Yes
cvd890_339	Study day 3	Chills	09-02-2021	No	09-02-2021	Mild (grade 1)	Probably	Recovered/resolved	Yes	No	No	1	Yes	Yes
cvd890_339	Study day 169	Injection site tenderness	27-07-2021	No	03-08-2021	Mild (grade 1)	Definitely	Recovered/resolved	Yes	No	No	3	Yes	Yes
cvd890_231	Study day 169	Headache	05-05-2021	No	05-05-2021	Mild (grade 1)	Probably	Recovered/resolved	Yes	No	No	3	Yes	Yes
cvd890_231	Study week 9	Headache	29-12-2020	No	29-12-2020	Mild (grade 1)	Probably	Recovered/resolved	Yes	No	No	2	Yes	Yes
cvd890_231	Study day 169	Injection site pain	06-05-2021	No	10-05-2021	Mild (grade 1)	Probably	Recovered/resolved	Yes	No	No	3	Yes	Yes
cvd890_231	Study week 1	Headache	14-11-2020	No	14-11-2020	Mild (grade 1)	Possibly	Recovered/resolved	Yes	No	No	1	Yes	Yes
cvd890_231	Study day 1	Injection site tenderness	10-11-2020	No	14-11-2020	Mild (grade 1)	Definitely	Recovered/resolved	Yes	No	No	1	Yes	Yes
cvd890_994	Study week 25	Malaise	02-03-2021	No	05-03-2021	Severe (grade 3)	Probably	Recovered/resolved	Yes	No	No	3	Yes	Yes
cvd890_994	Study week 25	Headache	02-03-2021	No	05-03-2021	Severe (grade 3)	Possibly	Recovered/resolved	Yes	No	No	3	Yes	Yes
cvd890_994	Study day 57	Injection site pain	16-11-2020	No	22-11-2020	Mild (grade 1)	Definitely	Recovered/resolved	Yes	No	No	2	Yes	Yes
cvd890_994	Study day 169	Fatigue	01-03-2021	No	02-03-2021	Mild (grade 1)	Probably	Recovered/resolved	Yes	No	No	3	Yes	Yes
cvd890_994	Study week 25	Aspecific thoracic symptoms	03-03-2021	No	07-03-2021	Mild (grade 1)	Possibly	Recovered/resolved	Yes	No	No	3	Yes	Yes
cvd890_994	Study day 169	Injection site tenderness	02-03-2021	No	05-03-2021	Mild (grade 1)	Definitely	Recovered/resolved	Yes	No	No	3	Yes	Yes
cvd890_994	Study day 169	Fever	02-03-2021	No	02-03-2021	Mild (grade 1)	Possibly	Recovered/resolved	Yes	No	No	3	Yes	Yes
cvd890_994	Study day 169	Nausea	01-03-2021	No	03-03-2021	Mild (grade 1)	Probably	Recovered/resolved	Yes	No	No	3	Yes	Yes
cvd890_994	Study week 25	Malaise	02-03-2021	No	05-03-2021	Severe (grade 3)	Probably	Recovered/resolved	Yes	No	No	3	Yes	Yes
cvd890_994	Study week 25	Abdominal pain	03-03-2021	No	07-03-2021	Mild (grade 1)	Possibly	Recovered/resolved	Yes	No	No	3	Yes	Yes
cvd890_994	Study week 25	Headache	02-03-2021	No	05-03-2021	Severe (grade 3)	Possibly	Recovered/resolved	Yes	No	No	3	Yes	Yes
cvd890_994	Study week 2	Injection site tenderness	14-09-2020	No	28-09-2020	Mild (grade 1)	Definitely	Recovered/resolved	Yes	No	No	1	No	Yes
cvd890_994	Study week 9	Nausea	18-11-2020	No	22-11-2020	Mild (grade 1)	Probably	Recovered/resolved	Yes	No	No	2	Yes	Yes
cvd890_994	Study day 1	Injection site tenderness	14-09-2020	No	28-09-2020	Mild (grade 1)	Definitely	Recovered/resolved	Yes	No	No	1	Yes	Yes
cvd890_379	Study week 25	Injection site tenderness	09-04-2021	No	11-04-2021	Mild (grade 1)	Definitely	Recovered/resolved	Yes	No	No	3	Yes	Yes
cvd890_379	Study day 169	Chills	08-04-2021	No	08-04-2021	Mild (grade 1)	Probably	Recovered/resolved	Yes	No	No	3	Yes	Yes
cvd890_379	Study day 3	Injection site tenderness	18-10-2020	Yes	2020-10-21	Mild (grade 1)	Definitely	Unknown	Yes	No	No	1	Yes	Yes
cvd890_379	Study day 57	injection site tenderness	07-12-2020	No	10-12-2020	Mild (grade 1)	Definitely	Recovered/resolved	Yes	No	No	2	Yes	Yes
cvd890_379	Study week 1	Injection site tenderness	18-10-2020	No	21-10-2020	Mild (grade 1)	Definitely	Recovered/resolved	Yes	No	No	1	Yes	Yes
cvd890_324	Study day 169	Headache	12-04-2021	No	13-04-2021	Mild (grade 1)	Probably	Recovered/resolved	Yes	No	No	3	Yes	Yes
cvd890_324	Study day 57	Malaise	22-12-2020	No	23-12-2020	Mild (grade 1)	Probably	Recovered/resolved	Yes	No	No	2	Yes	Yes
cvd890_324	Study day 1	Injection site tenderness	27-10-2020	No	01-11-2020	Mild (grade 1)	Definitely	Recovered/resolved	Yes	No	No	1	Yes	Yes
cvd890_324	Study day 3	Malaise	28-10-2020	No	30-10-2020	Mild (grade 1)	Probably	Recovered/resolved	Yes	No	No	1	Yes	Yes
cvd890_324	Study day 169	Malaise	12-05-2021	No	13-05-2021	Mild (grade 1)	Probably	Recovered/resolved	Yes	No	No	3	Yes	Yes
cvd890_324	Study day 169	Injection site tenderness	12-04-2021	No	18-04-2021	Mild (grade 1)	Definitely	Recovered/resolved	Yes	No	No	3	Yes	Yes
cvd890_324	Study week 9	Injection site tenderness	24-12-2020	No	28-12-2020	Mild (grade 1)	Definitely	Recovered/resolved	Yes	No	No	2	Yes	Yes
cvd890_324	Study day 3	Injection site erythema	29-10-2020	No	31-10-2020	Mild (grade 1)	Definitely	Recovered/resolved	Yes	No	No	1	Yes	Yes
cvd890_298	Study day 57	Headache	01-02-2021	No	02-02-2021	Mild (grade 1)	Probably	Recovered/resolved	Yes	No	No	2	Yes	Yes
cvd890_298	Study day 57	Myalgia	01-02-2021	No	03-02-2021	Mild (grade 1)	Probably	Recovered/resolved	Yes	No	No	2	Yes	Yes
cvd890_298	Study week 8 (2nd vaccination)	Fatigue	15-12-2020	No	04-02-2021	Mild (grade 1)	Possibly	Recovered/resolved	Yes	No	No	2	Yes	Yes
cvd890_298	Study day 57	Nausea	02-02-2021	No	02-02-2021	Moderate (grade 2)	Probably	Recovered/resolved	Yes	No	No	2	Yes	Yes
cvd890_298	Study day 57	Injection site swelling	01-02-2021	No	03-02-2021	Moderate (grade 2)	Definitely	Recovered/resolved	Yes	No	No	2	Yes	Yes
cvd890_298	Study day 57	Injection site tenderness	01-02-2021	No	03-02-2021	Mild (grade 1)	Definitely	Recovered/resolved	Yes	No	No	2	Yes	Yes
cvd890_298	Study day 57	Injection site erythema	02-02-2021	No	04-02-2021	Moderate (grade 2)	Definitely	Recovered/resolved	Yes	No	No	2	Yes	Yes
cvd890_298	Study week 25	injection site swelling	01-06-2021	No	05-06-2021	Moderate (grade 2)	Definitely	Recovered/resolved	Yes	No	No	3	Yes	Yes
cvd890_298	Study day 169	injection site tenderness	31-05-2021	No	05-06-2021	Mild (grade 1)	Definitely	Recovered/resolved	Yes	No	No	3	Yes	Yes
cvd890_298	Study week 1	Injection site erythema	14-12-2020	No	17-12-2020	Mild (grade 1)	Probably	Recovered/resolved	Yes	No	No	1	Yes	Yes
cvd890_298	Study day 1	Nausea	10-12-2020	No	10-12-2020	Mild (grade 1)	Possibly	Recovered/resolved	Yes	No	No	1	Yes	Yes
cvd890_298	Study day 3	Injection site tenderness	12-12-2020	No	13-12-2020	Mild (grade 1)	Definitely	Recovered/resolved	Yes	No	No	1	Yes	Yes
cvd890_298	Study week 25	injection site erythema	01-06-2021	No	05-06-2021	Moderate (grade 2)	Definitely	Recovered/resolved	Yes	No	No	3	Yes	Yes
cvd890_340	Study week 25	Pruritus (hand)	15-12-2021	No	20-12-2021	Mild (grade 1)	Possibly	Recovered/resolved	Yes	No	No	3	Yes	Yes
cvd890_340	Study week 25	Rash (hand)	15-12-2021	No	16-12-2021	Mild (grade 1)	Possibly	Recovered/resolved	Yes	No	No	3	Yes	Yes
cvd890_340	Study week 25	Axillary pain vaccinated arm	16-12-2021	No	16-12-2021	Mild (grade 1)	Probably	Recovered/resolved	Yes	No	No	3	Yes	Yes
cvd890_340	Study day 1	Headache	30-06-2021	No	30-06-2021	Mild (grade 1)	Probably	Recovered/resolved	Yes	No	No	1	Yes	Yes
cvd890_340	Study day 57	Axillary pain vaccinated arm	31-08-2021	No	01-09-2021	Mild (grade 1)	Probably	Recovered/resolved	Yes	No	No	2	Yes	Yes
cvd890_340	Study week 25	Fatigue	14-12-2021	No	14-12-2021	Mild (grade 1)	Probably	Recovered/resolved	Yes	No	No	3	Yes	Yes
cvd890_340	Study week 25	Myalgia (upper extremities)	14-12-2021	No	14-12-2021	Mild (grade 1)	Probably	Recovered/resolved	Yes	No	No	3	Yes	Yes
cvd890_340	Study day 169	Headache	14-12-2021	No	14-12-2021	Mild (grade 1)	Probably	Recovered/resolved	Yes	No	No	3	Yes	Yes
cvd890_340	Study day 57	Abdominal pain	31-08-2021	No	31-08-2021	Mild (grade 1)	Probably	Recovered/resolved	Yes	No	No	2	Yes	Yes
cvd890_340	Study day 1	Myalgia (upper extremities)	29-06-2021	No	29-06-2021	Mild (grade 1)	Probably	Recovered/resolved	Yes	No	No	1	Yes	Yes
cvd890_340	Study week 9	Fatigue	31-08-2021	No	31-08-2021	Mild (grade 1)	Probably	Recovered/resolved	Yes	No	No	2	Yes	Yes
cvd890_340	Study week 9	Headache	31-08-2021	No	31-08-2021	Mild (grade 1)	Probably	Recovered/resolved	Yes	No	No	2	Yes	Yes
cvd890_765	Study day 1	Injection site tenderness	04-01-2021	No	12-01-2021	Mild (grade 1)	Definitely	Recovered/resolved	Yes	No	No	1	Yes	Yes
cvd890_765	Study day 169	injection site tenderness	21-06-2021	No	25-06-2021	Mild (grade 1)	Definitely	Recovered/resolved	Yes	No	No	3	Yes	Yes
cvd890_765	Study day 57	Injection site tenderness	23-02-2021	No	02-03-2021	Mild (grade 1)	Definitely	Recovered/resolved	Yes	No	No	2	Yes	Yes
cvd890_765	Study day 169	Myalgia	21-06-2021	No	27-06-2021	Mild (grade 1)	Probably	Recovered/resolved	Yes	No	No	3	Yes	Yes
cvd890_765	Study day 3	Injection site erythema	07-01-2021	No	14-01-2021	Moderate (grade 2)	Probably	Recovered/resolved	Yes	No	No	1	Yes	Yes
cvd890_765	Study day 1	Chills	04-01-2021	No	04-01-2021	Mild (grade 1)	Probably	Recovered/resolved	Yes	No	No	1	Yes	Yes
cvd890_765	Study day 169	Headache	21-06-2021	No	29-06-2021	Mild (grade 1)	Probably	Recovered/resolved	Yes	No	No	3	Yes	Yes
cvd890_765	Study day 169	Sore throat	21-06-2021	No	29-06-2021	Mild (grade 1)	Probably	Recovered/resolved	Yes	No	No	3	Yes	Yes
cvd890_765	Study day 57	Myalgia	22-02-2021	No	27-02-2021	Mild (grade 1)	Probably	Recovering/resolving	Yes	No	No	2	Yes	Yes
cvd890_765	Study day 57	Injection site pain	22-02-2021	No	23-02-2021	Mild (grade 1)	Definitely	Recovered/resolved	Yes	No	No	2	Yes	Yes
cvd890_921	Study week 9	Injection site tenderness	24-10-2021	No	29-10-2021	Mild (grade 1)	Definitely	Recovered/resolved	Yes	No	No	2	Yes	Yes
cvd890_921	Study day 57	Myalgia	22-10-2021	No	24-10-2021	Mild (grade 1)	Probably	Recovered/resolved	Yes	No	No	2	Yes	Yes
cvd890_921	Study day 169	Injection site pain	22-02-2022	No	27-02-2022	Mild (grade 1)	Definitely	Recovered/resolved	Yes	No	No	3	Yes	Yes
cvd890_921	Study day 1	Injection site tenderness	02-09-2021	No	09-09-2021	Mild (grade 1)	Definitely	Recovered/resolved	Yes	No	No	1	Yes	Yes
cvd890_921	Study day 57	Malaise	22-10-2021	No	24-10-2021	Mild (grade 1)	Probably	Recovered/resolved	Yes	No	No	2	Yes	Yes
cvd890_921	Study week 25	Fatigue	25-02-2022	No	27-02-2022	Mild (grade 1)	Probably	Recovered/resolved	Yes	No	No	3	Yes	Yes
cvd890_921	Study day 3	Injection site pain	04-09-2021	No	05-09-2021	Mild (grade 1)	Definitely	Recovered/resolved	Yes	No	No	1	Yes	Yes
cvd890_921	Study day 169	Malaise	22-02-2022	No	26-02-2022	Mild (grade 1)	Probably	Recovered/resolved	Yes	No	No	3	Yes	Yes
cvd890_921	Study week 9	Injection site erythema	24-10-2021	No	29-10-2021	Moderate (grade 2)	Definitely	Recovered/resolved	Yes	No	No	2	Yes	Yes
cvd890_921	Study day 3	Malaise	03-09-2021	No	05-09-2021	Mild (grade 1)	Probably	Recovered/resolved	Yes	No	No	1	Yes	Yes
cvd890_921	Study week 9	Injection site pruritus	24-10-2021	No	29-10-2021	Mild (grade 1)	Definitely	Recovered/resolved	Yes	No	No	2	Yes	Yes
cvd890_465	Study day 169	Headache	21-02-2022	No	21-02-2022	Mild (grade 1)	Probably	Recovered/resolved	Yes	No	No	3	Yes	Yes
cvd890_465	Study week 1	Pruritus	16-09-2021	No	16-09-2021	Mild (grade 1)	Possibly	Recovered/resolved	Yes	No	No	1	Yes	Yes
cvd890_465	Study day 57	Influenza like symptoms	01-11-2021	No	03-11-2021	Mild (grade 1)	Probably	Recovered/resolved	Yes	No	No	2	Yes	Yes
cvd890_106	Study day 3	Malaise	06-10-2021	No	07-10-2021	Mild (grade 1)	Probably	Recovered/resolved	Yes	No	No	1	Yes	Yes
cvd890_106	Study week 1	Aspecific thoracic symptoms	08-10-2021	No	14-10-2021	Mild (grade 1)	Possibly	Recovered/resolved	Yes	No	No	1	Yes	Yes
cvd890_106	Study day 169	Injection site tenderness	14-03-2022	No	16-03-2022	Mild (grade 1)	Definitely	Recovered/resolved	Yes	No	No	3	Yes	Yes
cvd890_106	Study day 3	Headache	06-10-2021	No	07-10-2021	Mild (grade 1)	Probably	Recovered/resolved	Yes	No	No	1	Yes	Yes
cvd890_481	Study day 3	Fever	11-08-2021	No	17-08-2021	Severe (grade 3)	Probably	Recovered/resolved	Yes	No	No	1	Yes	Yes
cvd890_481	Study day 3	Chills	11-08-2021	No	17-08-2021	Mild (grade 1)	Probably	Recovered/resolved	Yes	No	No	1	Yes	Yes
cvd890_481	Study day 3	Malaise	11-08-2021	No	17-08-2021	Mild (grade 1)	Probably	Recovered/resolved	Yes	No	No	1	Yes	Yes
cvd890_481	Study day 169	Injection site erythema	01-02-2022	No	01-02-2022	Mild (grade 1)	Definitely	Recovered/resolved	Yes	No	No	3	Yes	Yes
cvd890_481	Study day 3	Injection site tenderness	11-08-2021	No	17-08-2021	Mild (grade 1)	Definitely	Recovered/resolved	Yes	No	No	1	Yes	Yes
cvd890_481	Study week 9	Injection site tenderness	05-10-2021	No	07-10-2021	Mild (grade 1)	Definitely	Recovered/resolved	Yes	No	No	2	Yes	Yes
cvd890_481	Study day 3	Fever	11-08-2021	No	17-08-2021	Severe (grade 3)	Probably	Recovered/resolved	Yes	No	No	1	Yes	Yes
cvd890_481	Study day 169	Fatigue	01-02-2022	No	01-02-2022	Mild (grade 1)	Probably	Recovered/resolved	Yes	No	No	3	Yes	Yes
cvd890_987	Study day 169	Fever	22-03-2022	No	22-03-2022	Severe (grade 3)	Probably	Recovered/resolved	Yes	No	No	3	Yes	Yes
cvd890_987	Study day 169	Fever	22-03-2022	No	22-03-2022	Severe (grade 3)	Probably	Recovered/resolved	Yes	No	No	3	Yes	Yes
cvd890_987	Study day 169	Chills	22-03-2022	No	22-03-2022	Mild (grade 1)	Probably	Recovered/resolved	Yes	No	No	3	Yes	Yes
cvd890_517	Study day 1	Myalgia	08-11-2021	No	08-11-2021	Mild (grade 1)	Probably	Recovered/resolved	Yes	No	No	1	Yes	Yes
cvd890_517	Study day 1	Fatigue	08-11-2021	No	08-11-2021	Moderate (grade 2)	Probably	Recovered/resolved	Yes	No	No	1	Yes	Yes
cvd890_517	Study day 1	Coughing	08-11-2021	No	09-11-2021	Mild (grade 1)	Possibly	Recovered/resolved	Yes	No	No	1	Yes	Yes
cvd890_517	Study day 169	Injection site tenderness	19-04-2022	No	24-04-2022	Mild (grade 1)	Definitely	Recovered/resolved	Yes	No	No	3	Yes	Yes
cvd890_717	Study week 9	Injection site erythema	09-01-2022	No	12-01-2022	Severe (grade 3)	Definitely	Recovered/resolved	Yes	No	No	2	Yes	Yes
cvd890_717	Study week 25	Injection site erythema	20-04-2022	No	28-04-2022	Severe (grade 3)	Definitely	Recovered/resolved	Yes	No	No	3	Yes	Yes
cvd890_717	Study week 25	Injection site pruritus	20-04-2022	No	28-04-2022	Mild (grade 1)	Definitely	Recovered/resolved	Yes	No	No	3	Yes	Yes
cvd890_717	Study week 8 (2nd vaccination)	Pain vaccinated arm	03-01-2022	No	12-01-2022	Mild (grade 1)	Definitely	Recovered/resolved	Yes	No	No	2	Yes	Yes
cvd890_717	Study day 57	Chills	03-01-2022	No	03-01-2022	Moderate (grade 2)	Probably	Recovered/resolved	Yes	No	No	2	Yes	Yes
cvd890_717	Study week 24 (3rd vaccination)	Injection site erythema	19-04-2022	No	19-04-2022	Mild (grade 1)	Definitely	Recovered/resolved	Yes	No	No	3	Yes	Yes
cvd890_717	Study day 3	Injection site swelling	03-11-2021	No	10-11-2021	Mild (grade 1)	Definitely	Recovered/resolved	Yes	No	No	1	Yes	Yes
cvd890_717	Study day 57	Malaise	03-01-2022	No	03-01-2022	Moderate (grade 2)	Probably	Recovered/resolved	Yes	No	No	2	Yes	Yes
cvd890_717	Study day 3	Injection site erythema	03-11-2021	No	10-11-2021	Moderate (grade 2)	Definitely	Recovered/resolved	Yes	No	No	1	Yes	Yes
cvd890_717	Study week 9	Injection site tenderness	03-01-2022	No	12-01-2022	Mild (grade 1)	Definitely	Recovered/resolved	Yes	No	No	2	Yes	Yes
cvd890_717	Study day 3	Myalgia	02-11-2021	No	07-11-2021	Moderate (grade 2)	Probably	Recovered/resolved	Yes	No	No	1	Yes	Yes
cvd890_717	Study day 3	Chills	02-11-2021	No	07-11-2021	Moderate (grade 2)	Probably	Recovered/resolved	Yes	No	No	1	Yes	Yes
cvd890_717	Study day 169	Injection site pain	19-04-2022	No	22-04-2022	Mild (grade 1)	Definitely	Recovered/resolved	Yes	No	No	3	Yes	Yes
cvd890_717	Study day 57	Myalgia	03-01-2022	No	07-01-2022	Mild (grade 1)	Possibly	Recovered/resolved	Yes	No	No	2	Yes	Yes
cvd890_717	Study day 3	Injection site pain	02-11-2021	No	10-11-2021	Mild (grade 1)	Definitely	Recovered/resolved	Yes	No	No	1	Yes	Yes
cvd890_717	Study day 3	Fatigue	02-11-2021	No	18-11-2021	Moderate (grade 2)	Probably	Recovered/resolved	Yes	No	No	1	Yes	Yes
cvd890_717	Study day 3	Malaise	02-11-2021	No	10-11-2021	Moderate (grade 2)	Probably	Recovered/resolved	Yes	No	No	1	Yes	Yes
cvd890_717	Study week 8 (2nd vaccination)	Injection site erythema	03-01-2022	No	03-01-2022	Mild (grade 1)	Definitely	Recovered/resolved	Yes	No	No	2	Yes	Yes
cvd890_717	Study week 9	Injection site pruritus	09-01-2022	No	14-01-2022	Moderate (grade 2)	Definitely	Recovered/resolved	Yes	No	No	2	Yes	Yes
cvd890_717	Study week 2	Injection site pruritus	08-11-2021	No	10-11-2021	Mild (grade 1)	Probably	Recovered/resolved	Yes	No	No	1	No	Yes
cvd890_717	Study day 169	Myalgia	19-04-2022	No	22-04-2022	Mild (grade 1)	Probably	Recovered/resolved	Yes	No	No	3	Yes	Yes
cvd890_717	Study week 9	Injection site erythema	09-01-2022	No	12-01-2022	Severe (grade 3)	Definitely	Recovered/resolved	Yes	No	No	2	Yes	Yes
cvd890_717	Study week 25	Injection site erythema	20-04-2022	No	28-04-2022	Severe (grade 3)	Definitely	Recovered/resolved	Yes	No	No	3	Yes	Yes
cvd890_717	Study day 1	Injection site tenderness	01-11-2021	No	10-11-2021	Mild (grade 1)	Definitely	Recovering/resolving	Yes	No	No	1	Yes	Yes
cvd890_717	Study week 8 (2nd vaccination)	Injection site swelling	03-01-2022	No	10-01-2022	Mild (grade 1)	Definitely	Recovered/resolved	Yes	No	No	2	Yes	Yes
cvd890_717	Study week 24 (3rd vaccination)	Injection site tenderness	19-04-2022	No	28-04-2022	Mild (grade 1)	Definitely	Recovered/resolved	Yes	No	No	3	Yes	Yes
cvd890_703	Study day 57	Injection site tenderness	12-01-2022	No	14-01-2022	Mild (grade 1)	Definitely	Recovered/resolved	Yes	No	No	2	Yes	Yes
cvd890_703	Study day 1	Injection site tenderness	10-11-2021	No	14-11-2021	Mild (grade 1)	Definitely	Recovered/resolved	Yes	No	No	1	Yes	Yes
cvd890_703	Study day 169	Injection site pain	21-04-2022	No	21-04-2022	Mild (grade 1)	Definitely	Recovered/resolved	Yes	No	No	3	Yes	Yes
cvd890_703	Study day 57	Fatigue	12-01-2022	No	12-01-2022	Mild (grade 1)	Probably	Recovered/resolved	Yes	No	No	2	Yes	Yes
cvd890_703	Study day 169	Injection site tenderness	21-04-2022	No	21-04-2022	Mild (grade 1)	Definitely	Recovered/resolved	Yes	No	No	3	Yes	Yes
cvd890_703	Study day 1	Injection site pain	10-11-2021	No	14-11-2021	Mild (grade 1)	Definitely	Recovered/resolved	Yes	No	No	1	Yes	Yes
cvd890_703	Study day 57	Injection site pain	12-01-2022	No	13-01-2022	Mild (grade 1)	Definitely	Recovered/resolved	Yes	No	No	2	Yes	Yes
cvd890_703	Study day 1	Fatigue	10-11-2021	No	11-11-2021	Mild (grade 1)	Probably	Recovered/resolved	Yes	No	No	1	Yes	Yes
cvd890_790	Study week 25	Malaise	24-05-2022	No	24-05-2022	Moderate (grade 2)	Probably	Recovered/resolved	Yes	No	No	3	Yes	Yes
cvd890_790	Study week 8 (2nd vaccination)	Injection site erythema	10-02-2022	No	10-02-2022	Mild (grade 1)	Definitely	Recovered/resolved	Yes	No	No	2	Yes	Yes
cvd890_790	Study day 57	Fatigue	10-02-2022	No	11-02-2022	Moderate (grade 2)	Probably	Recovered/resolved	Yes	No	No	2	Yes	Yes
cvd890_790	Study day 1	Malaise	08-12-2021	No	09-12-2021	Moderate (grade 2)	Probably	Recovered/resolved	Yes	No	No	1	Yes	Yes
cvd890_790	Study day 169	Injection site tenderness	24-05-2022	No	25-05-2022	Mild (grade 1)	Definitely	Recovered/resolved	Yes	No	No	3	Yes	Yes
cvd890_790	Study day 169	Axillary pain vaccinated arm	25-05-2022	No	25-05-2022	Mild (grade 1)	Probably	Recovered/resolved	Yes	No	No	3	Yes	Yes
cvd890_790	Study week 1	Injection site pain	11-12-2021	No	12-12-2021	Mild (grade 1)	Definitely	Recovered/resolved	Yes	No	No	1	Yes	Yes
cvd890_790	Study week 1	Injection site tenderness	08-12-2021	No	16-12-2021	Mild (grade 1)	Definitely	Recovered/resolved	Yes	No	No	1	Yes	Yes
cvd890_790	Study day 169	Injection site pain	24-05-2022	No	25-05-2022	Mild (grade 1)	Definitely	Recovered/resolved	Yes	No	No	3	Yes	Yes
cvd890_790	Study day 1	Nausea	08-12-2021	No	09-12-2021	Mild (grade 1)	Probably	Recovered/resolved	Yes	No	No	1	Yes	Yes
cvd890_790	Study week 25	Confluent erythematous skin lesions on right upper arm	27-05-2022	No	29-05-2022	Moderate (grade 2)	Probably	Recovered/resolved	Yes	No	No	3	Yes	Yes
cvd890_790	Study day 1	Headache	08-12-2021	No	09-12-2021	Mild (grade 1)	Probably	Recovered/resolved	Yes	No	No	1	Yes	Yes
cvd890_790	Study day 57	Malaise	10-02-2022	No	11-02-2022	Moderate (grade 2)	Probably	Recovered/resolved	Yes	No	No	2	Yes	Yes
cvd890_790	Study day 57	Injection site tenderness	10-02-2022	No	10-02-2022	Mild (grade 1)	Definitely	Recovered/resolved	Yes	No	No	2	Yes	Yes
cvd890_790	Study day 1	Fatigue	08-12-2021	No	09-12-2021	Moderate (grade 2)	Probably	Recovered/resolved	Yes	No	No	1	Yes	Yes
cvd890_790	Study day 57	Headache	10-02-2022	No	10-02-2022	Mild (grade 1)	Probably	Recovered/resolved	Yes	No	No	2	Yes	Yes
cvd890_790	Study week 25	Stiffness vaccinated arm	26-05-2022	No	27-05-2022	Moderate (grade 2)	Probably	Recovered/resolved	Yes	No	No	3	Yes	Yes
