# Supplementary material for: HIV-1 envelope trimer vaccine induces sex-associated differences in antibody responses: a phase 1 clinical trial
Source: Nat Commun. 2025 Nov 21;16:10250. doi: 10.1038/s41467-025-65101-7 (PMC12639139; doi:10.1038/s41467-025-65101-7)
Supplement: Supplementary file 4 — Source Data [file 41467_2025_65101_MOESM4_ESM.zip › Suppl. Fig. 8/ACTHIVE-001 sex hormones PubID.xlsx]

## Sheet: Summary
ID	datum	visit nr	Estradiol pmol/L	Testosteron nmol/L	Progesteron nmol/L		Opmerkingen
cvd890_516	2020-01-20	V2	<10	0.485	0.82
cvd890_934	2020-02-11	V2	<10	0.415	0.414
cvd890_251	2020-02-25	V2	281.3	0.64	0.25
cvd890_997	2020-03-09	V2	63.1	16.015	0.214
cvd890_141	2020-12-14	V2	316.45	1.515	20.57
cvd890_202	2020-08-03	V2	95.65	23.46	0.881
cvd890_339	2021-02-08	V2	87.5	18.285	0.412
cvd890_231	2020-11-10	V2	344.3	1.465	20.22
cvd890_994	2020-09-14	V2	1026.9	0.17	36.39
cvd890_379	2020-10-15	V2	309.25	0.67	0.862
cvd890_324	2020-10-27	V2	200.6	1.255	1.47
cvd890_298	2020-12-10	V2	132.8	0.675	0.159
cvd890_340	2021-06-29	V2	52.2	17.165	0.52
cvd890_765	2021-01-04	V2	68.5	0.825	0.301
cvd890_921	2021-09-02	V2	51.3	11.28	0.223
cvd890_465	2021-09-13	V2	19.05	0.69	0.782
cvd890_106	2021-10-05	V2	144.4	23.805	0.204
cvd890_481	2021-08-10	V2	64.85	14.75	0.425
cvd890_987	2021-10-11	V2	69.15	15.055	0.533
cvd890_517	2021-11-08	V2	76.55	0.65	0.441
cvd890_717	2021-11-01	V2	13	1.2	0.849
cvd890_703	2021-11-10	V2	84.25	18.615	0.469
cvd890_790	2021-12-08	V2	9.7	0.925	1.44
cvd890_516	2020-03-16	V9	<10	0.515	0.249
cvd890_934	2020-04-06	V9	9.85	0.365	< 0,159
cvd890_251	2020-04-20	V9	1707.2	0.945	1.81
cvd890_997	2020-05-06	V9	65.45	15.22	< 0,159
cvd890_141	2021-02-09	V9	174.5	1.16	8.22
cvd890_202	2020-09-28	V9	95.5	26.17	0.659
cvd890_339	2021-03-30	V9	96	20.69	0.75
cvd890_231	2020-12-29	V9	101.45	1.615	0.737
cvd890_994	2020-11-16	V9	797	0.17	46.68
cvd890_379	2020-12-07	V9	460.35	0.555	0.691
cvd890_324	2020-12-22	V9	696.3	1.05	0.334
cvd890_298	2021-02-01	V9	58.15	0.61	1.83
cvd890_340	2021-08-30	V9	51	16.06	0.335
cvd890_765	2021-02-22	V9	11	0.615	0.608
cvd890_921	2021-10-21	V9	64.3	12.7	0.353
cvd890_465	2021-11-01	V9	18.6	0.71	0.456
cvd890_106	2021-11-22	V9	84.85	22.245	0.263
cvd890_481	2021-10-04	V9	75.75	13.95	0.281
cvd890_987	2021-12-02	V9	74.6	16.87	0.721
cvd890_517	2022-01-10	V9	129.75	0.66	0.726
cvd890_717	2022-01-03	V9	<10	1.36	2.17
cvd890_703	2022-01-12	V9	67.7	16.105	0.514
cvd890_790	2022-02-10	V9	46.25	0.96	0.716
cvd890_516	2020-07-06	V15	<10	0.405	0.792
cvd890_934	2020-07-27	V15	11.85	0.425	0.497
cvd890_251	2020-08-10	V15	912.35	0.71	0.922
cvd890_997	2020-08-24	V15	107.9	19.635	0.491
cvd890_141	2021-06-07	V15	199.5	1.13	0.35
cvd890_202	2021-01-25	V15	95.45	22.33	0.665
cvd890_339	2021-07-27	V15	65.8	15.575	0.514
cvd890_231	2021-05-05	V15	197.5	1.325	0.747
cvd890_994	2021-03-01	V15	1366.25	0.205	0.451
cvd890_379	2021-04-08	V15	61.6	0.285	1.21
cvd890_324	2021-04-12	V15	206.85	0.78	8.69
cvd890_298	2021-05-31	V15	68.5	0.58	0.418
cvd890_340	2021-12-13	V15	52.85	15.385	0.583
cvd890_765	2021-06-21	V15	19	0.66	0.39
cvd890_921	2022-02-22	V15	47.95	12.615	0.397
cvd890_465	2022-02-21	V15	13.35	0.535	0.459
cvd890_106	2022-03-14	V15	158.1	23.46	0.423
cvd890_481	2022-02-01	V15	54.8	10.33	0.326
cvd890_987	2022-03-21	V15	69.35	13.965	0.473
cvd890_517	2022-04-19	V15	348.05	0.8	27.88
cvd890_717	2022-04-19	V15	309.15	1.09	0.72
cvd890_703	2022-04-20	V15	84.8	16.635	0.439
cvd890_790	2022-05-24	V15	<10	0.775	1.06
