# Supplementary material for: HIV-1 envelope trimer vaccine induces sex-associated differences in antibody responses: a phase 1 clinical trial
Source: Nat Commun. 2025 Nov 21;16:10250. doi: 10.1038/s41467-025-65101-7 (PMC12639139; doi:10.1038/s41467-025-65101-7)
Supplement: Supplementary file 4 — Source Data [file 41467_2025_65101_MOESM4_ESM.zip › Fig. 2, 5c, Suppl. Fig. 5c, Suppl. Fig. 8/ACTHIVE-001 BAMA Diff Binding PubID.xlsx]

## Sheet: Sheet1
pubID	Antigen	visit	Antigen_specific_cutoff_at_dil50	Positivity_at_dil50	dilution	MFI_Bkgd_Blank	MFI_Bkgd	auc	KO_antigen	KO_MFI_Bkgd_Blank	KO_MFI_Bkgd	KO_auc	wm_MFI_Bkgd_ratio	wm_MFI_Bkgd_blank_ratio	positivity_2_diff_binding
cvd890_516	BG505 SOSIP.664 AviB	6	100	negative	50	9.75	10	6.3781	BG505 SOSIP v5 base KO + 613T aviB	100	100	2.4464	0.1	0.0975	negative
cvd890_516	BG505 SOSIPv8.1-GT1.1 AviB	6	100	negative	50	6.25	6.5	2.88325	BG505 SOSIPv8.1-GT1.1 Apex KO AviB	100	100	3.23274	0.065	0.0625	negative
cvd890_516	BG505 SOSIPv8.1-GT1.1 AviB	6	100	negative	50	6.25	6.5	2.88325	BG505 SOSIPv8.1-GT1.1 CD4bs-KO AviB	100	100	0.961084	0.065	0.0625	negative
cvd890_516	BG505 SOSIPv8.1-GT1.1 AviB	6	100	negative	50	6.25	6.5	2.88325	BG505 SOSIPv8.1-GT1.1 Super-KO AviB	100	100	1.74743	0.065	0.0625	negative
cvd890_516	BG505 SOSIP.664 AviB	9	100	negative	50	15.75	16.75	8.99924	BG505 SOSIP v5 base KO + 613T aviB	100	100	1.2232	0.1675	0.1575	negative
cvd890_516	BG505 SOSIPv8.1-GT1.1 AviB	9	100	negative	50	8.25	9.25	3.23274	BG505 SOSIPv8.1-GT1.1 Apex KO AviB	100	100	5.94125	0.0925	0.0825	negative
cvd890_516	BG505 SOSIPv8.1-GT1.1 AviB	9	100	negative	50	8.25	9.25	3.23274	BG505 SOSIPv8.1-GT1.1 CD4bs-KO AviB	100	100	2.09691	0.0925	0.0825	negative
cvd890_516	BG505 SOSIPv8.1-GT1.1 AviB	9	100	negative	50	8.25	9.25	3.23274	BG505 SOSIPv8.1-GT1.1 Super-KO AviB	100	100	5.85387	0.0925	0.0825	negative
cvd890_516	BG505 SOSIP.664 AviB	12	100	positive	50	1513	1514	752.878	BG505 SOSIP v5 base KO + 613T aviB	300	301	136.124	5.0299	5.04333	positive
cvd890_516	BG505 SOSIPv8.1-GT1.1 AviB	12	100	positive	50	501.5	502.5	223.845	BG505 SOSIPv8.1-GT1.1 Apex KO AviB	609.75	610.75	276.181	0.822759	0.822468	negative
cvd890_516	BG505 SOSIPv8.1-GT1.1 AviB	12	100	positive	50	501.5	502.5	223.845	BG505 SOSIPv8.1-GT1.1 CD4bs-KO AviB	230.5	231.5	105.02	2.17063	2.1757	negative
cvd890_516	BG505 SOSIPv8.1-GT1.1 AviB	12	100	positive	50	501.5	502.5	223.845	BG505 SOSIPv8.1-GT1.1 Super-KO AviB	426.75	427.75	188.984	1.17475	1.17516	negative
cvd890_516	BG505 SOSIP.664 AviB	15	100	positive	50	478.75	482.5	223.758	BG505 SOSIP v5 base KO + 613T aviB	100	100	65.3537	4.825	4.7875	positive
cvd890_516	BG505 SOSIPv8.1-GT1.1 AviB	15	100	positive	50	148.75	152.5	65.9653	BG505 SOSIPv8.1-GT1.1 Apex KO AviB	164.75	168.5	80.4689	0.905045	0.902883	negative
cvd890_516	BG505 SOSIPv8.1-GT1.1 AviB	15	100	positive	50	148.75	152.5	65.9653	BG505 SOSIPv8.1-GT1.1 CD4bs-KO AviB	100	100	31.4537	1.525	1.4875	negative
cvd890_516	BG505 SOSIPv8.1-GT1.1 AviB	15	100	positive	50	148.75	152.5	65.9653	BG505 SOSIPv8.1-GT1.1 Super-KO AviB	133	136.75	65.179	1.11517	1.11842	negative
cvd890_516	BG505 SOSIP.664 AviB	18	100	positive	50	2680	2681.5	1404.58	BG505 SOSIP v5 base KO + 613T aviB	547	548.5	251.018	4.88879	4.89945	positive
cvd890_516	BG505 SOSIPv8.1-GT1.1 AviB	18	100	positive	50	1106.25	1107.75	514.442	BG505 SOSIPv8.1-GT1.1 Apex KO AviB	1557	1558.5	721.861	0.71078	0.710501	negative
cvd890_516	BG505 SOSIPv8.1-GT1.1 AviB	18	100	positive	50	1106.25	1107.75	514.442	BG505 SOSIPv8.1-GT1.1 CD4bs-KO AviB	501.75	503.25	228.301	2.20119	2.20478	negative
cvd890_516	BG505 SOSIPv8.1-GT1.1 AviB	18	100	positive	50	1106.25	1107.75	514.442	BG505 SOSIPv8.1-GT1.1 Super-KO AviB	1113.75	1115.25	509.462	0.993275	0.993266	negative
cvd890_516	BG505 SOSIP.664 AviB	20	100	positive	50	425.25	426.75	197.546	BG505 SOSIP v5 base KO + 613T aviB	100	100	31.3663	4.2675	4.2525	positive
cvd890_516	BG505 SOSIPv8.1-GT1.1 AviB	20	100	positive	50	130.5	132	66.2274	BG505 SOSIPv8.1-GT1.1 Apex KO AviB	142.75	144.25	69.8096	0.915078	0.914186	negative
cvd890_516	BG505 SOSIPv8.1-GT1.1 AviB	20	100	positive	50	130.5	132	66.2274	BG505 SOSIPv8.1-GT1.1 CD4bs-KO AviB	100	100	25.8619	1.32	1.305	negative
cvd890_516	BG505 SOSIPv8.1-GT1.1 AviB	20	100	positive	50	130.5	132	66.2274	BG505 SOSIPv8.1-GT1.1 Super-KO AviB	112.5	114	52.7722	1.15789	1.16	negative
cvd890_516	BG505 SOSIP.664 AviB	21	100	positive	50	159.5	161	77.9352	BG505 SOSIP v5 base KO + 613T aviB	100	100	11.0088	1.61	1.595	negative
cvd890_516	BG505 SOSIPv8.1-GT1.1 AviB	21	100	negative	50	42.75	44.25	20.5322	BG505 SOSIPv8.1-GT1.1 Apex KO AviB	100	100	19.2217	0.4425	0.4275	negative
cvd890_516	BG505 SOSIPv8.1-GT1.1 AviB	21	100	negative	50	42.75	44.25	20.5322	BG505 SOSIPv8.1-GT1.1 CD4bs-KO AviB	100	100	10.1351	0.4425	0.4275	negative
cvd890_516	BG505 SOSIPv8.1-GT1.1 AviB	21	100	negative	50	42.75	44.25	20.5322	BG505 SOSIPv8.1-GT1.1 Super-KO AviB	100	100	18.8722	0.4425	0.4275	negative
cvd890_934	BG505 SOSIP.664 AviB	6	100	negative	50	17	17	11.0088	BG505 SOSIP v5 base KO + 613T aviB	100	100	1.2232	0.17	0.17	negative
cvd890_934	BG505 SOSIPv8.1-GT1.1 AviB	6	100	negative	50	3.5	3.5	2.4464	BG505 SOSIPv8.1-GT1.1 Apex KO AviB	100	100	1.66005	0.035	0.035	negative
cvd890_934	BG505 SOSIPv8.1-GT1.1 AviB	6	100	negative	50	3.5	3.5	2.4464	BG505 SOSIPv8.1-GT1.1 CD4bs-KO AviB	100	100	0.611599	0.035	0.035	negative
cvd890_934	BG505 SOSIPv8.1-GT1.1 AviB	6	100	negative	50	3.5	3.5	2.4464	BG505 SOSIPv8.1-GT1.1 Super-KO AviB	100	100	0.873713	0.035	0.035	negative
cvd890_934	BG505 SOSIP.664 AviB	9	100	negative	50	16	16	8.03816	BG505 SOSIP v5 base KO + 613T aviB	100	100	9.69821	0.16	0.16	negative
cvd890_934	BG505 SOSIPv8.1-GT1.1 AviB	9	100	negative	50	2.5	2.5	3.32011	BG505 SOSIPv8.1-GT1.1 Apex KO AviB	100	100	3.32011	0.025	0.025	negative
cvd890_934	BG505 SOSIPv8.1-GT1.1 AviB	9	100	negative	50	2.5	2.5	3.32011	BG505 SOSIPv8.1-GT1.1 CD4bs-KO AviB	100	100	3.84434	0.025	0.025	negative
cvd890_934	BG505 SOSIPv8.1-GT1.1 AviB	9	100	negative	50	2.5	2.5	3.32011	BG505 SOSIPv8.1-GT1.1 Super-KO AviB	100	100	4.89279	0.025	0.025	negative
cvd890_934	BG505 SOSIP.664 AviB	12	100	positive	50	3173.75	3174.5	1920.42	BG505 SOSIP v5 base KO + 613T aviB	839.75	840.5	407.237	3.77692	3.7794	positive
cvd890_934	BG505 SOSIPv8.1-GT1.1 AviB	12	100	positive	50	933	933.75	463.767	BG505 SOSIPv8.1-GT1.1 Apex KO AviB	1537.5	1538.25	756.897	0.607021	0.606829	negative
cvd890_934	BG505 SOSIPv8.1-GT1.1 AviB	12	100	positive	50	933	933.75	463.767	BG505 SOSIPv8.1-GT1.1 CD4bs-KO AviB	499	499.75	240.096	1.86843	1.86974	negative
cvd890_934	BG505 SOSIPv8.1-GT1.1 AviB	12	100	positive	50	933	933.75	463.767	BG505 SOSIPv8.1-GT1.1 Super-KO AviB	1206.75	1207.5	587.222	0.773292	0.773151	negative
cvd890_934	BG505 SOSIP.664 AviB	15	100	positive	50	1374	1376.25	645.149	BG505 SOSIP v5 base KO + 613T aviB	199.75	202	124.155	6.81312	6.8786	positive
cvd890_934	BG505 SOSIPv8.1-GT1.1 AviB	15	100	positive	50	222.25	224.5	100.739	BG505 SOSIPv8.1-GT1.1 Apex KO AviB	319.75	322	147.92	0.697205	0.695074	negative
cvd890_934	BG505 SOSIPv8.1-GT1.1 AviB	15	100	positive	50	222.25	224.5	100.739	BG505 SOSIPv8.1-GT1.1 CD4bs-KO AviB	130.75	133	64.8295	1.68797	1.69981	negative
cvd890_934	BG505 SOSIPv8.1-GT1.1 AviB	15	100	positive	50	222.25	224.5	100.739	BG505 SOSIPv8.1-GT1.1 Super-KO AviB	270	272.25	132.804	0.82461	0.823148	negative
cvd890_934	BG505 SOSIP.664 AviB	18	100	positive	50	3203.25	3204.25	1799.94	BG505 SOSIP v5 base KO + 613T aviB	716.5	717.5	338.476	4.46585	4.47069	positive
cvd890_934	BG505 SOSIPv8.1-GT1.1 AviB	18	100	positive	50	1218.25	1219.25	579.708	BG505 SOSIPv8.1-GT1.1 Apex KO AviB	2025	2026	983.451	0.601802	0.601605	negative
cvd890_934	BG505 SOSIPv8.1-GT1.1 AviB	18	100	positive	50	1218.25	1219.25	579.708	BG505 SOSIPv8.1-GT1.1 CD4bs-KO AviB	548	549	259.318	2.22086	2.22308	negative
cvd890_934	BG505 SOSIPv8.1-GT1.1 AviB	18	100	positive	50	1218.25	1219.25	579.708	BG505 SOSIPv8.1-GT1.1 Super-KO AviB	1297.25	1298.25	617.103	0.939149	0.939102	negative
cvd890_934	BG505 SOSIP.664 AviB	20	100	positive	50	371.5	372	178.063	BG505 SOSIP v5 base KO + 613T aviB	100	100	33.3758	3.72	3.715	positive
cvd890_934	BG505 SOSIPv8.1-GT1.1 AviB	20	100	negative	50	92.75	93.25	44.1225	BG505 SOSIPv8.1-GT1.1 Apex KO AviB	138	138.5	62.2083	0.673285	0.672101	negative
cvd890_934	BG505 SOSIPv8.1-GT1.1 AviB	20	100	negative	50	92.75	93.25	44.1225	BG505 SOSIPv8.1-GT1.1 CD4bs-KO AviB	100	100	24.7261	0.9325	0.9275	negative
cvd890_934	BG505 SOSIPv8.1-GT1.1 AviB	20	100	negative	50	92.75	93.25	44.1225	BG505 SOSIPv8.1-GT1.1 Super-KO AviB	100	100	40.2781	0.9325	0.9275	negative
cvd890_934	BG505 SOSIP.664 AviB	21	100	positive	50	115.5	117.5	53.8207	BG505 SOSIP v5 base KO + 613T aviB	100	100	10.2224	1.175	1.155	negative
cvd890_934	BG505 SOSIPv8.1-GT1.1 AviB	21	100	negative	50	25.75	27.75	12.3193	BG505 SOSIPv8.1-GT1.1 Apex KO AviB	100	100	12.0572	0.2775	0.2575	negative
cvd890_934	BG505 SOSIPv8.1-GT1.1 AviB	21	100	negative	50	25.75	27.75	12.3193	BG505 SOSIPv8.1-GT1.1 CD4bs-KO AviB	100	100	6.29073	0.2775	0.2575	negative
cvd890_934	BG505 SOSIPv8.1-GT1.1 AviB	21	100	negative	50	25.75	27.75	12.3193	BG505 SOSIPv8.1-GT1.1 Super-KO AviB	100	100	10.6593	0.2775	0.2575	negative
cvd890_251	BG505 SOSIP.664 AviB	6	100	negative	50	2	3	4.01908	BG505 SOSIP v5 base KO + 613T aviB	100	100	1.57268	0.03	0.02	negative
cvd890_251	BG505 SOSIPv8.1-GT1.1 AviB	6	100	negative	50	1	2	3.32011	BG505 SOSIPv8.1-GT1.1 Apex KO AviB	100	100	1.2232	0.02	0.01	negative
cvd890_251	BG505 SOSIPv8.1-GT1.1 AviB	6	100	negative	50	1	2	3.32011	BG505 SOSIPv8.1-GT1.1 CD4bs-KO AviB	100	100	0.524228	0.02	0.01	negative
cvd890_251	BG505 SOSIPv8.1-GT1.1 AviB	6	100	negative	50	1	2	3.32011	BG505 SOSIPv8.1-GT1.1 Super-KO AviB	100	100	0.349485	0.02	0.01	negative
cvd890_251	BG505 SOSIP.664 AviB	9	100	negative	50	4	4	1.92217	BG505 SOSIP v5 base KO + 613T aviB	100	100	6.29073	0.04	0.04	negative
cvd890_251	BG505 SOSIPv8.1-GT1.1 AviB	9	100	negative	50	2	2	1.04846	BG505 SOSIPv8.1-GT1.1 Apex KO AviB	100	100	1.74743	0.02	0.02	negative
cvd890_251	BG505 SOSIPv8.1-GT1.1 AviB	9	100	negative	50	2	2	1.04846	BG505 SOSIPv8.1-GT1.1 CD4bs-KO AviB	100	100	2.27165	0.02	0.02	negative
cvd890_251	BG505 SOSIPv8.1-GT1.1 AviB	9	100	negative	50	2	2	1.04846	BG505 SOSIPv8.1-GT1.1 Super-KO AviB	100	100	2.97062	0.02	0.02	negative
cvd890_251	BG505 SOSIP.664 AviB	12	100	positive	50	232.75	233.5	106.942	BG505 SOSIP v5 base KO + 613T aviB	100	100	20.2701	2.335	2.3275	negative
cvd890_251	BG505 SOSIPv8.1-GT1.1 AviB	12	100	negative	50	92	92.75	40.5403	BG505 SOSIPv8.1-GT1.1 Apex KO AviB	112.75	113.5	51.9859	0.817181	0.815965	negative
cvd890_251	BG505 SOSIPv8.1-GT1.1 AviB	12	100	negative	50	92	92.75	40.5403	BG505 SOSIPv8.1-GT1.1 CD4bs-KO AviB	100	100	15.6395	0.9275	0.92	negative
cvd890_251	BG505 SOSIPv8.1-GT1.1 AviB	12	100	negative	50	92	92.75	40.5403	BG505 SOSIPv8.1-GT1.1 Super-KO AviB	100	100	24.1145	0.9275	0.92	negative
cvd890_251	BG505 SOSIP.664 AviB	15	100	negative	50	88	88.75	55.7429	BG505 SOSIP v5 base KO + 613T aviB	100	100	36.2591	0.8875	0.88	negative
cvd890_251	BG505 SOSIPv8.1-GT1.1 AviB	15	100	negative	50	40.75	41.5	24.0271	BG505 SOSIPv8.1-GT1.1 Apex KO AviB	100	100	58.8009	0.415	0.4075	negative
cvd890_251	BG505 SOSIPv8.1-GT1.1 AviB	15	100	negative	50	40.75	41.5	24.0271	BG505 SOSIPv8.1-GT1.1 CD4bs-KO AviB	100	100	29.3567	0.415	0.4075	negative
cvd890_251	BG505 SOSIPv8.1-GT1.1 AviB	15	100	negative	50	40.75	41.5	24.0271	BG505 SOSIPv8.1-GT1.1 Super-KO AviB	100	100	34.1622	0.415	0.4075	negative
cvd890_251	BG505 SOSIP.664 AviB	18	100	positive	50	780	780.5	362.241	BG505 SOSIP v5 base KO + 613T aviB	133.75	134.25	60.4609	5.81378	5.83178	positive
cvd890_251	BG505 SOSIPv8.1-GT1.1 AviB	18	100	positive	50	349	349.5	152.9	BG505 SOSIPv8.1-GT1.1 Apex KO AviB	375.75	376.25	169.063	0.928904	0.928809	negative
cvd890_251	BG505 SOSIPv8.1-GT1.1 AviB	18	100	positive	50	349	349.5	152.9	BG505 SOSIPv8.1-GT1.1 CD4bs-KO AviB	132.75	133.25	59.7619	2.62289	2.629	positive
cvd890_251	BG505 SOSIPv8.1-GT1.1 AviB	18	100	positive	50	349	349.5	152.9	BG505 SOSIPv8.1-GT1.1 Super-KO AviB	206.5	207	90.5166	1.68841	1.69007	negative
cvd890_251	BG505 SOSIP.664 AviB	20	100	negative	50	46.25	48	22.0176	BG505 SOSIP v5 base KO + 613T aviB	100	100	6.90233	0.48	0.4625	negative
cvd890_251	BG505 SOSIPv8.1-GT1.1 AviB	20	100	negative	50	17.25	19	7.77604	BG505 SOSIPv8.1-GT1.1 Apex KO AviB	100	100	6.3781	0.19	0.1725	negative
cvd890_251	BG505 SOSIPv8.1-GT1.1 AviB	20	100	negative	50	17.25	19	7.77604	BG505 SOSIPv8.1-GT1.1 CD4bs-KO AviB	100	100	8.8245	0.19	0.1725	negative
cvd890_251	BG505 SOSIPv8.1-GT1.1 AviB	20	100	negative	50	17.25	19	7.77604	BG505 SOSIPv8.1-GT1.1 Super-KO AviB	100	100	6.02862	0.19	0.1725	negative
cvd890_251	BG505 SOSIP.664 AviB	21	100	negative	50	8	8.5	5.94125	BG505 SOSIP v5 base KO + 613T aviB	100	100	2.27165	0.085	0.08	negative
cvd890_251	BG505 SOSIPv8.1-GT1.1 AviB	21	100	negative	50	4	4.5	3.66959	BG505 SOSIPv8.1-GT1.1 Apex KO AviB	100	100	0.69897	0.045	0.04	negative
cvd890_251	BG505 SOSIPv8.1-GT1.1 AviB	21	100	negative	50	4	4.5	3.66959	BG505 SOSIPv8.1-GT1.1 CD4bs-KO AviB	100	100	1.92217	0.045	0.04	negative
cvd890_251	BG505 SOSIPv8.1-GT1.1 AviB	21	100	negative	50	4	4.5	3.66959	BG505 SOSIPv8.1-GT1.1 Super-KO AviB	100	100	1.74743	0.045	0.04	negative
cvd890_997	BG505 SOSIP.664 AviB	6	100	negative	50	3	4.5	3.49485	BG505 SOSIP v5 base KO + 613T aviB	100	100	1.31057	0.045	0.03	negative
cvd890_997	BG505 SOSIPv8.1-GT1.1 AviB	6	100	negative	50	2.5	4	2.4464	BG505 SOSIPv8.1-GT1.1 Apex KO AviB	100	100	2.27165	0.04	0.025	negative
cvd890_997	BG505 SOSIPv8.1-GT1.1 AviB	6	100	negative	50	2.5	4	2.4464	BG505 SOSIPv8.1-GT1.1 CD4bs-KO AviB	100	100	0.349485	0.04	0.025	negative
cvd890_997	BG505 SOSIPv8.1-GT1.1 AviB	6	100	negative	50	2.5	4	2.4464	BG505 SOSIPv8.1-GT1.1 Super-KO AviB	100	100	0.349485	0.04	0.025	negative
cvd890_997	BG505 SOSIP.664 AviB	9	100	negative	50	6.5	6.5	2.27165	BG505 SOSIP v5 base KO + 613T aviB	100	100	12.3193	0.065	0.065	negative
cvd890_997	BG505 SOSIPv8.1-GT1.1 AviB	9	100	negative	50	5	5	2.88325	BG505 SOSIPv8.1-GT1.1 Apex KO AviB	100	100	4.63068	0.05	0.05	negative
cvd890_997	BG505 SOSIPv8.1-GT1.1 AviB	9	100	negative	50	5	5	2.88325	BG505 SOSIPv8.1-GT1.1 CD4bs-KO AviB	100	100	4.36856	0.05	0.05	negative
cvd890_997	BG505 SOSIPv8.1-GT1.1 AviB	9	100	negative	50	5	5	2.88325	BG505 SOSIPv8.1-GT1.1 Super-KO AviB	100	100	5.41702	0.05	0.05	negative
cvd890_997	BG505 SOSIP.664 AviB	12	100	positive	50	1141	1142.75	567.738	BG505 SOSIP v5 base KO + 613T aviB	206.5	208.25	97.7684	5.48739	5.52542	positive
cvd890_997	BG505 SOSIPv8.1-GT1.1 AviB	12	100	positive	50	229	230.75	103.273	BG505 SOSIPv8.1-GT1.1 Apex KO AviB	345.75	347.5	159.365	0.664029	0.662328	negative
cvd890_997	BG505 SOSIPv8.1-GT1.1 AviB	12	100	positive	50	229	230.75	103.273	BG505 SOSIPv8.1-GT1.1 CD4bs-KO AviB	128.25	130	60.6356	1.775	1.78558	negative
cvd890_997	BG505 SOSIPv8.1-GT1.1 AviB	12	100	positive	50	229	230.75	103.273	BG505 SOSIPv8.1-GT1.1 Super-KO AviB	355	356.75	161.812	0.646811	0.64507	negative
cvd890_997	BG505 SOSIP.664 AviB	15	100	positive	50	182	182	90.3419	BG505 SOSIP v5 base KO + 613T aviB	100	100	42.5498	1.82	1.82	negative
cvd890_997	BG505 SOSIPv8.1-GT1.1 AviB	15	100	negative	50	46.25	46.25	18.7848	BG505 SOSIPv8.1-GT1.1 Apex KO AviB	100	100	45.8699	0.4625	0.4625	negative
cvd890_997	BG505 SOSIPv8.1-GT1.1 AviB	15	100	negative	50	46.25	46.25	18.7848	BG505 SOSIPv8.1-GT1.1 CD4bs-KO AviB	100	100	31.8031	0.4625	0.4625	negative
cvd890_997	BG505 SOSIPv8.1-GT1.1 AviB	15	100	negative	50	46.25	46.25	18.7848	BG505 SOSIPv8.1-GT1.1 Super-KO AviB	100	100	38.1812	0.4625	0.4625	negative
cvd890_997	BG505 SOSIP.664 AviB	18	100	positive	50	2814.25	2815	1520.17	BG505 SOSIP v5 base KO + 613T aviB	820.5	821.25	387.754	3.4277	3.42992	positive
cvd890_997	BG505 SOSIPv8.1-GT1.1 AviB	18	100	positive	50	985.75	986.5	468.922	BG505 SOSIPv8.1-GT1.1 Apex KO AviB	1399.25	1400	660.876	0.704643	0.704485	negative
cvd890_997	BG505 SOSIPv8.1-GT1.1 AviB	18	100	positive	50	985.75	986.5	468.922	BG505 SOSIPv8.1-GT1.1 CD4bs-KO AviB	636.75	637.5	300.47	1.54745	1.5481	negative
cvd890_997	BG505 SOSIPv8.1-GT1.1 AviB	18	100	positive	50	985.75	986.5	468.922	BG505 SOSIPv8.1-GT1.1 Super-KO AviB	1257.75	1258.5	594.387	0.78387	0.783741	negative
cvd890_997	BG505 SOSIP.664 AviB	20	100	positive	50	471.75	472.75	225.855	BG505 SOSIP v5 base KO + 613T aviB	110.75	111.75	54.607	4.23043	4.25959	positive
cvd890_997	BG505 SOSIPv8.1-GT1.1 AviB	20	100	positive	50	102	103	46.6562	BG505 SOSIPv8.1-GT1.1 Apex KO AviB	100	100	39.6665	1.03	1.02	negative
cvd890_997	BG505 SOSIPv8.1-GT1.1 AviB	20	100	positive	50	102	103	46.6562	BG505 SOSIPv8.1-GT1.1 CD4bs-KO AviB	100	100	34.8611	1.03	1.02	negative
cvd890_997	BG505 SOSIPv8.1-GT1.1 AviB	20	100	positive	50	102	103	46.6562	BG505 SOSIPv8.1-GT1.1 Super-KO AviB	100	100	39.2297	1.03	1.02	negative
cvd890_997	BG505 SOSIP.664 AviB	21	100	positive	50	175	176.25	79.3331	BG505 SOSIP v5 base KO + 613T aviB	100	100	19.0469	1.7625	1.75	negative
cvd890_997	BG505 SOSIPv8.1-GT1.1 AviB	21	100	negative	50	35.75	37	18.0858	BG505 SOSIPv8.1-GT1.1 Apex KO AviB	100	100	10.7467	0.37	0.3575	negative
cvd890_997	BG505 SOSIPv8.1-GT1.1 AviB	21	100	negative	50	35.75	37	18.0858	BG505 SOSIPv8.1-GT1.1 CD4bs-KO AviB	100	100	10.7467	0.37	0.3575	negative
cvd890_997	BG505 SOSIPv8.1-GT1.1 AviB	21	100	negative	50	35.75	37	18.0858	BG505 SOSIPv8.1-GT1.1 Super-KO AviB	100	100	12.9309	0.37	0.3575	negative
cvd890_141	BG505 SOSIP.664 AviB	6	100	negative	50	2.75	4	4.10645	BG505 SOSIP v5 base KO + 613T aviB	100	100	1.8348	0.04	0.0275	negative
cvd890_141	BG505 SOSIPv8.1-GT1.1 AviB	6	100	negative	50	1	1.75	0.873713	BG505 SOSIPv8.1-GT1.1 Apex KO AviB	100	100	0.262114	0.0175	0.01	negative
cvd890_141	BG505 SOSIPv8.1-GT1.1 AviB	6	100	negative	50	1	1.75	0.873713	BG505 SOSIPv8.1-GT1.1 CD4bs-KO AviB	100	100	0.611599	0.0175	0.01	negative
cvd890_141	BG505 SOSIPv8.1-GT1.1 AviB	6	100	negative	50	1	1.75	0.873713	BG505 SOSIPv8.1-GT1.1 Super-KO AviB	100	100	0.174743	0.0175	0.01	negative
cvd890_141	BG505 SOSIP.664 AviB	9	100	negative	50	2.5	2.5	0.873713	BG505 SOSIP v5 base KO + 613T aviB	100	100	6.29073	0.025	0.025	negative
cvd890_141	BG505 SOSIPv8.1-GT1.1 AviB	9	100	negative	50	3	3	2.62114	BG505 SOSIPv8.1-GT1.1 Apex KO AviB	100	100	1.74743	0.03	0.03	negative
cvd890_141	BG505 SOSIPv8.1-GT1.1 AviB	9	100	negative	50	3	3	2.62114	BG505 SOSIPv8.1-GT1.1 CD4bs-KO AviB	100	100	2.27165	0.03	0.03	negative
cvd890_141	BG505 SOSIPv8.1-GT1.1 AviB	9	100	negative	50	3	3	2.62114	BG505 SOSIPv8.1-GT1.1 Super-KO AviB	100	100	2.62114	0.03	0.03	negative
cvd890_141	BG505 SOSIP.664 AviB	12	100	positive	50	108.5	108.75	51.9859	BG505 SOSIP v5 base KO + 613T aviB	100	100	5.94125	1.0875	1.085	negative
cvd890_141	BG505 SOSIPv8.1-GT1.1 AviB	12	100	negative	50	31.75	32	14.5036	BG505 SOSIPv8.1-GT1.1 Apex KO AviB	100	100	19.7459	0.32	0.3175	negative
cvd890_141	BG505 SOSIPv8.1-GT1.1 AviB	12	100	negative	50	31.75	32	14.5036	BG505 SOSIPv8.1-GT1.1 CD4bs-KO AviB	100	100	5.94125	0.32	0.3175	negative
cvd890_141	BG505 SOSIPv8.1-GT1.1 AviB	12	100	negative	50	31.75	32	14.5036	BG505 SOSIPv8.1-GT1.1 Super-KO AviB	100	100	10.6593	0.32	0.3175	negative
cvd890_141	BG505 SOSIP.664 AviB	15	100	positive	50	243.75	243.75	124.155	BG505 SOSIP v5 base KO + 613T aviB	100	100	41.414	2.4375	2.4375	negative
cvd890_141	BG505 SOSIPv8.1-GT1.1 AviB	15	100	negative	50	62.5	62.5	33.7253	BG505 SOSIPv8.1-GT1.1 Apex KO AviB	100	100	60.8978	0.625	0.625	negative
cvd890_141	BG505 SOSIPv8.1-GT1.1 AviB	15	100	negative	50	62.5	62.5	33.7253	BG505 SOSIPv8.1-GT1.1 CD4bs-KO AviB	100	100	33.2011	0.625	0.625	negative
cvd890_141	BG505 SOSIPv8.1-GT1.1 AviB	15	100	negative	50	62.5	62.5	33.7253	BG505 SOSIPv8.1-GT1.1 Super-KO AviB	100	100	38.0939	0.625	0.625	negative
cvd890_141	BG505 SOSIP.664 AviB	18	100	positive	50	324	325.5	151.676	BG505 SOSIP v5 base KO + 613T aviB	100	100	22.7165	3.255	3.24	positive
cvd890_141	BG505 SOSIPv8.1-GT1.1 AviB	18	100	positive	50	284.75	286.25	128.523	BG505 SOSIPv8.1-GT1.1 Apex KO AviB	374	375.5	173.345	0.762317	0.761364	negative
cvd890_141	BG505 SOSIPv8.1-GT1.1 AviB	18	100	positive	50	284.75	286.25	128.523	BG505 SOSIPv8.1-GT1.1 CD4bs-KO AviB	100	100	36.0843	2.8625	2.8475	positive
cvd890_141	BG505 SOSIPv8.1-GT1.1 AviB	18	100	positive	50	284.75	286.25	128.523	BG505 SOSIPv8.1-GT1.1 Super-KO AviB	233.5	235	103.622	1.21809	1.21949	negative
cvd890_141	BG505 SOSIP.664 AviB	20	100	positive	50	132.25	132.75	64.0431	BG505 SOSIP v5 base KO + 613T aviB	100	100	11.7077	1.3275	1.3225	negative
cvd890_141	BG505 SOSIPv8.1-GT1.1 AviB	20	100	positive	50	153.5	154	69.7223	BG505 SOSIPv8.1-GT1.1 Apex KO AviB	236.75	237.25	101.263	0.649104	0.648363	negative
cvd890_141	BG505 SOSIPv8.1-GT1.1 AviB	20	100	positive	50	153.5	154	69.7223	BG505 SOSIPv8.1-GT1.1 CD4bs-KO AviB	100	100	23.9397	1.54	1.535	negative
cvd890_141	BG505 SOSIPv8.1-GT1.1 AviB	20	100	positive	50	153.5	154	69.7223	BG505 SOSIPv8.1-GT1.1 Super-KO AviB	137.5	138	61.3346	1.11594	1.11636	negative
cvd890_141	BG505 SOSIP.664 AviB	21	100	negative	50	54	54	27.6093	BG505 SOSIP v5 base KO + 613T aviB	100	100	4.19382	0.54	0.54	negative
cvd890_141	BG505 SOSIPv8.1-GT1.1 AviB	21	100	negative	50	60	60	27.0851	BG505 SOSIPv8.1-GT1.1 Apex KO AviB	100	100	35.8222	0.6	0.6	negative
cvd890_141	BG505 SOSIPv8.1-GT1.1 AviB	21	100	negative	50	60	60	27.0851	BG505 SOSIPv8.1-GT1.1 CD4bs-KO AviB	100	100	8.2129	0.6	0.6	negative
cvd890_141	BG505 SOSIPv8.1-GT1.1 AviB	21	100	negative	50	60	60	27.0851	BG505 SOSIPv8.1-GT1.1 Super-KO AviB	100	100	21.6681	0.6	0.6	negative
cvd890_202	BG505 SOSIP.664 AviB	6	100	negative	50	4.25	5.5	4.10645	BG505 SOSIP v5 base KO + 613T aviB	100	100	5.1549	0.055	0.0425	negative
cvd890_202	BG505 SOSIPv8.1-GT1.1 AviB	6	100	negative	50	2	3.25	0.786341	BG505 SOSIPv8.1-GT1.1 Apex KO AviB	100	100	0.174743	0.0325	0.02	negative
cvd890_202	BG505 SOSIPv8.1-GT1.1 AviB	6	100	negative	50	2	3.25	0.786341	BG505 SOSIPv8.1-GT1.1 CD4bs-KO AviB	100	100	1.66005	0.0325	0.02	negative
cvd890_202	BG505 SOSIPv8.1-GT1.1 AviB	6	100	negative	50	2	3.25	0.786341	BG505 SOSIPv8.1-GT1.1 Super-KO AviB	100	100	0.0873713	0.0325	0.02	negative
cvd890_202	BG505 SOSIP.664 AviB	9	100	negative	50	8.5	9.25	5.94125	BG505 SOSIP v5 base KO + 613T aviB	100	100	9.4361	0.0925	0.085	negative
cvd890_202	BG505 SOSIPv8.1-GT1.1 AviB	9	100	negative	50	3.75	4.5	3.05799	BG505 SOSIPv8.1-GT1.1 Apex KO AviB	100	100	2.18428	0.045	0.0375	negative
cvd890_202	BG505 SOSIPv8.1-GT1.1 AviB	9	100	negative	50	3.75	4.5	3.05799	BG505 SOSIPv8.1-GT1.1 CD4bs-KO AviB	100	100	3.75696	0.045	0.0375	negative
cvd890_202	BG505 SOSIPv8.1-GT1.1 AviB	9	100	negative	50	3.75	4.5	3.05799	BG505 SOSIPv8.1-GT1.1 Super-KO AviB	100	100	3.66959	0.045	0.0375	negative
cvd890_202	BG505 SOSIP.664 AviB	12	100	negative	50	5.75	7	6.72759	BG505 SOSIP v5 base KO + 613T aviB	100	100	4.45593	0.07	0.0575	negative
cvd890_202	BG505 SOSIPv8.1-GT1.1 AviB	12	100	negative	50	2.75	4	2.00954	BG505 SOSIPv8.1-GT1.1 Apex KO AviB	100	100	5.06753	0.04	0.0275	negative
cvd890_202	BG505 SOSIPv8.1-GT1.1 AviB	12	100	negative	50	2.75	4	2.00954	BG505 SOSIPv8.1-GT1.1 CD4bs-KO AviB	100	100	3.05799	0.04	0.0275	negative
cvd890_202	BG505 SOSIPv8.1-GT1.1 AviB	12	100	negative	50	2.75	4	2.00954	BG505 SOSIPv8.1-GT1.1 Super-KO AviB	100	100	0.961084	0.04	0.0275	negative
cvd890_202	BG505 SOSIP.664 AviB	15	100	negative	50	10	14.5	14.8531	BG505 SOSIP v5 base KO + 613T aviB	100	100	29.182	0.145	0.1	negative
cvd890_202	BG505 SOSIPv8.1-GT1.1 AviB	15	100	negative	50	6	10.5	2.79588	BG505 SOSIPv8.1-GT1.1 Apex KO AviB	100	100	22.4544	0.105	0.06	negative
cvd890_202	BG505 SOSIPv8.1-GT1.1 AviB	15	100	negative	50	6	10.5	2.79588	BG505 SOSIPv8.1-GT1.1 CD4bs-KO AviB	100	100	22.7165	0.105	0.06	negative
cvd890_202	BG505 SOSIPv8.1-GT1.1 AviB	15	100	negative	50	6	10.5	2.79588	BG505 SOSIPv8.1-GT1.1 Super-KO AviB	100	100	22.6292	0.105	0.06	negative
cvd890_202	BG505 SOSIP.664 AviB	18	100	positive	50	4446.75	4449	2951.31	BG505 SOSIP v5 base KO + 613T aviB	910.75	913	442.186	4.87295	4.88251	positive
cvd890_202	BG505 SOSIPv8.1-GT1.1 AviB	18	100	positive	50	1940.75	1943	1029.84	BG505 SOSIPv8.1-GT1.1 Apex KO AviB	2172.75	2175	1088.21	0.893333	0.893223	negative
cvd890_202	BG505 SOSIPv8.1-GT1.1 AviB	18	100	positive	50	1940.75	1943	1029.84	BG505 SOSIPv8.1-GT1.1 CD4bs-KO AviB	831	833.25	411.344	2.33183	2.33544	negative
cvd890_202	BG505 SOSIPv8.1-GT1.1 AviB	18	100	positive	50	1940.75	1943	1029.84	BG505 SOSIPv8.1-GT1.1 Super-KO AviB	1576.75	1579	779.614	1.23053	1.23085	negative
cvd890_202	BG505 SOSIP.664 AviB	20	100	positive	50	3144.75	3146.5	1983.41	BG505 SOSIP v5 base KO + 613T aviB	719.5	721.25	363.028	4.36256	4.37074	positive
cvd890_202	BG505 SOSIPv8.1-GT1.1 AviB	20	100	positive	50	1087	1088.75	566.865	BG505 SOSIPv8.1-GT1.1 Apex KO AviB	972	973.75	487.007	1.1181	1.11831	negative
cvd890_202	BG505 SOSIPv8.1-GT1.1 AviB	20	100	positive	50	1087	1088.75	566.865	BG505 SOSIPv8.1-GT1.1 CD4bs-KO AviB	493.25	495	247.348	2.19949	2.20375	negative
cvd890_202	BG505 SOSIPv8.1-GT1.1 AviB	20	100	positive	50	1087	1088.75	566.865	BG505 SOSIPv8.1-GT1.1 Super-KO AviB	734	735.75	379.715	1.47978	1.48093	negative
cvd890_202	BG505 SOSIP.664 AviB	21	100	positive	50	1787	1787.25	955.579	BG505 SOSIP v5 base KO + 613T aviB	315.5	315.75	143.464	5.66033	5.66403	positive
cvd890_202	BG505 SOSIPv8.1-GT1.1 AviB	21	100	positive	50	501.5	501.75	234.155	BG505 SOSIPv8.1-GT1.1 Apex KO AviB	389	389.25	175.966	1.28902	1.2892	negative
cvd890_202	BG505 SOSIPv8.1-GT1.1 AviB	21	100	positive	50	501.5	501.75	234.155	BG505 SOSIPv8.1-GT1.1 CD4bs-KO AviB	206.25	206.5	96.5452	2.42978	2.43152	negative
cvd890_202	BG505 SOSIPv8.1-GT1.1 AviB	21	100	positive	50	501.5	501.75	234.155	BG505 SOSIPv8.1-GT1.1 Super-KO AviB	298.5	298.75	141.716	1.6795	1.68007	negative
cvd890_339	BG505 SOSIP.664 AviB	6	100	negative	50	9.75	10	4.28119	BG505 SOSIP v5 base KO + 613T aviB	100	100	2.27165	0.1	0.0975	negative
cvd890_339	BG505 SOSIPv8.1-GT1.1 AviB	6	100	negative	50	5.25	5.5	1.8348	BG505 SOSIPv8.1-GT1.1 Apex KO AviB	100	100	2.35902	0.055	0.0525	negative
cvd890_339	BG505 SOSIPv8.1-GT1.1 AviB	6	100	negative	50	5.25	5.5	1.8348	BG505 SOSIPv8.1-GT1.1 CD4bs-KO AviB	100	100	1.31057	0.055	0.0525	negative
cvd890_339	BG505 SOSIPv8.1-GT1.1 AviB	6	100	negative	50	5.25	5.5	1.8348	BG505 SOSIPv8.1-GT1.1 Super-KO AviB	100	100	2.18428	0.055	0.0525	negative
cvd890_339	BG505 SOSIP.664 AviB	9	100	negative	50	13.25	13.25	5.32965	BG505 SOSIP v5 base KO + 613T aviB	100	100	8.99924	0.1325	0.1325	negative
cvd890_339	BG505 SOSIPv8.1-GT1.1 AviB	9	100	negative	50	8	8	4.19382	BG505 SOSIPv8.1-GT1.1 Apex KO AviB	100	100	6.20336	0.08	0.08	negative
cvd890_339	BG505 SOSIPv8.1-GT1.1 AviB	9	100	negative	50	8	8	4.19382	BG505 SOSIPv8.1-GT1.1 CD4bs-KO AviB	100	100	3.84434	0.08	0.08	negative
cvd890_339	BG505 SOSIPv8.1-GT1.1 AviB	9	100	negative	50	8	8	4.19382	BG505 SOSIPv8.1-GT1.1 Super-KO AviB	100	100	5.7665	0.08	0.08	negative
cvd890_339	BG505 SOSIP.664 AviB	12	100	positive	50	119	119	56.7913	BG505 SOSIP v5 base KO + 613T aviB	100	100	17.8237	1.19	1.19	negative
cvd890_339	BG505 SOSIPv8.1-GT1.1 AviB	12	100	negative	50	44.75	44.75	23.5029	BG505 SOSIPv8.1-GT1.1 Apex KO AviB	100	100	19.6585	0.4475	0.4475	negative
cvd890_339	BG505 SOSIPv8.1-GT1.1 AviB	12	100	negative	50	44.75	44.75	23.5029	BG505 SOSIPv8.1-GT1.1 CD4bs-KO AviB	100	100	13.1931	0.4475	0.4475	negative
cvd890_339	BG505 SOSIPv8.1-GT1.1 AviB	12	100	negative	50	44.75	44.75	23.5029	BG505 SOSIPv8.1-GT1.1 Super-KO AviB	100	100	16.6879	0.4475	0.4475	negative
cvd890_339	BG505 SOSIP.664 AviB	15	100	negative	50	54.75	60.5	32.24	BG505 SOSIP v5 base KO + 613T aviB	100	100	40.1034	0.605	0.5475	negative
cvd890_339	BG505 SOSIPv8.1-GT1.1 AviB	15	100	negative	50	28.75	34.5	13.1931	BG505 SOSIPv8.1-GT1.1 Apex KO AviB	100	100	42.1129	0.345	0.2875	negative
cvd890_339	BG505 SOSIPv8.1-GT1.1 AviB	15	100	negative	50	28.75	34.5	13.1931	BG505 SOSIPv8.1-GT1.1 CD4bs-KO AviB	100	100	31.8031	0.345	0.2875	negative
cvd890_339	BG505 SOSIPv8.1-GT1.1 AviB	15	100	negative	50	28.75	34.5	13.1931	BG505 SOSIPv8.1-GT1.1 Super-KO AviB	100	100	30.5799	0.345	0.2875	negative
cvd890_339	BG505 SOSIP.664 AviB	18	100	positive	50	1250.75	1252.75	622.258	BG505 SOSIP v5 base KO + 613T aviB	287	289	139.008	4.33478	4.35801	positive
cvd890_339	BG505 SOSIPv8.1-GT1.1 AviB	18	100	positive	50	428	430	203.051	BG505 SOSIPv8.1-GT1.1 Apex KO AviB	257.5	259.5	128.785	1.65703	1.66214	negative
cvd890_339	BG505 SOSIPv8.1-GT1.1 AviB	18	100	positive	50	428	430	203.051	BG505 SOSIPv8.1-GT1.1 CD4bs-KO AviB	253.75	255.75	119.786	1.68133	1.6867	negative
cvd890_339	BG505 SOSIPv8.1-GT1.1 AviB	18	100	positive	50	428	430	203.051	BG505 SOSIPv8.1-GT1.1 Super-KO AviB	211	213	99.4285	2.01878	2.02844	negative
cvd890_339	BG505 SOSIP.664 AviB	20	100	negative	50	89	90.25	42.1129	BG505 SOSIP v5 base KO + 613T aviB	100	100	8.91187	0.9025	0.89	negative
cvd890_339	BG505 SOSIPv8.1-GT1.1 AviB	20	100	negative	50	23.75	25	10.9214	BG505 SOSIPv8.1-GT1.1 Apex KO AviB	100	100	7.86341	0.25	0.2375	negative
cvd890_339	BG505 SOSIPv8.1-GT1.1 AviB	20	100	negative	50	23.75	25	10.9214	BG505 SOSIPv8.1-GT1.1 CD4bs-KO AviB	100	100	9.17398	0.25	0.2375	negative
cvd890_339	BG505 SOSIPv8.1-GT1.1 AviB	20	100	negative	50	23.75	25	10.9214	BG505 SOSIPv8.1-GT1.1 Super-KO AviB	100	100	9.61084	0.25	0.2375	negative
cvd890_339	BG505 SOSIP.664 AviB	21	100	negative	50	35	36	16.2511	BG505 SOSIP v5 base KO + 613T aviB	100	100	6.11599	0.36	0.35	negative
cvd890_339	BG505 SOSIPv8.1-GT1.1 AviB	21	100	negative	50	13.5	14.5	12.0572	BG505 SOSIPv8.1-GT1.1 Apex KO AviB	100	100	5.7665	0.145	0.135	negative
cvd890_339	BG505 SOSIPv8.1-GT1.1 AviB	21	100	negative	50	13.5	14.5	12.0572	BG505 SOSIPv8.1-GT1.1 CD4bs-KO AviB	100	100	3.14537	0.145	0.135	negative
cvd890_339	BG505 SOSIPv8.1-GT1.1 AviB	21	100	negative	50	13.5	14.5	12.0572	BG505 SOSIPv8.1-GT1.1 Super-KO AviB	100	100	4.71805	0.145	0.135	negative
cvd890_231	BG505 SOSIP.664 AviB	6	100	negative	50	30	31.25	15.3773	BG505 SOSIP v5 base KO + 613T aviB	100	100	7.07707	0.3125	0.3	negative
cvd890_231	BG505 SOSIPv8.1-GT1.1 AviB	6	100	negative	50	19	20.25	8.38764	BG505 SOSIPv8.1-GT1.1 Apex KO AviB	100	100	7.6013	0.2025	0.19	negative
cvd890_231	BG505 SOSIPv8.1-GT1.1 AviB	6	100	negative	50	19	20.25	8.38764	BG505 SOSIPv8.1-GT1.1 CD4bs-KO AviB	100	100	4.54331	0.2025	0.19	negative
cvd890_231	BG505 SOSIPv8.1-GT1.1 AviB	6	100	negative	50	19	20.25	8.38764	BG505 SOSIPv8.1-GT1.1 Super-KO AviB	100	100	5.94125	0.2025	0.19	negative
cvd890_231	BG505 SOSIP.664 AviB	9	100	negative	50	93	93	42.9867	BG505 SOSIP v5 base KO + 613T aviB	100	100	15.4647	0.93	0.93	negative
cvd890_231	BG505 SOSIPv8.1-GT1.1 AviB	9	100	negative	50	43	43	19.2217	BG505 SOSIPv8.1-GT1.1 Apex KO AviB	100	100	22.2797	0.43	0.43	negative
cvd890_231	BG505 SOSIPv8.1-GT1.1 AviB	9	100	negative	50	43	43	19.2217	BG505 SOSIPv8.1-GT1.1 CD4bs-KO AviB	100	100	13.0183	0.43	0.43	negative
cvd890_231	BG505 SOSIPv8.1-GT1.1 AviB	9	100	negative	50	43	43	19.2217	BG505 SOSIPv8.1-GT1.1 Super-KO AviB	100	100	21.8428	0.43	0.43	negative
cvd890_231	BG505 SOSIP.664 AviB	12	100	positive	50	2536.75	2536.75	1332.67	BG505 SOSIP v5 base KO + 613T aviB	445.5	445.5	202.177	5.69416	5.69416	positive
cvd890_231	BG505 SOSIPv8.1-GT1.1 AviB	12	100	positive	50	768.75	768.75	345.466	BG505 SOSIPv8.1-GT1.1 Apex KO AviB	1037.75	1037.75	465.252	0.740785	0.740785	negative
cvd890_231	BG505 SOSIPv8.1-GT1.1 AviB	12	100	positive	50	768.75	768.75	345.466	BG505 SOSIPv8.1-GT1.1 CD4bs-KO AviB	335.5	335.5	149.405	2.29136	2.29136	negative
cvd890_231	BG505 SOSIPv8.1-GT1.1 AviB	12	100	positive	50	768.75	768.75	345.466	BG505 SOSIPv8.1-GT1.1 Super-KO AviB	755.25	755.25	333.321	1.01787	1.01787	negative
cvd890_231	BG505 SOSIP.664 AviB	15	100	positive	50	1578	1581.5	721.424	BG505 SOSIP v5 base KO + 613T aviB	228.25	231.75	121.796	6.82416	6.91347	positive
cvd890_231	BG505 SOSIPv8.1-GT1.1 AviB	15	100	positive	50	410	413.5	178.063	BG505 SOSIPv8.1-GT1.1 Apex KO AviB	497	500.5	239.747	0.826174	0.82495	negative
cvd890_231	BG505 SOSIPv8.1-GT1.1 AviB	15	100	positive	50	410	413.5	178.063	BG505 SOSIPv8.1-GT1.1 CD4bs-KO AviB	192	195.5	107.117	2.11509	2.13542	negative
cvd890_231	BG505 SOSIPv8.1-GT1.1 AviB	15	100	positive	50	410	413.5	178.063	BG505 SOSIPv8.1-GT1.1 Super-KO AviB	425.25	428.75	198.857	0.964431	0.964139	negative
cvd890_231	BG505 SOSIP.664 AviB	18	100	positive	50	1682	1684.5	826.357	BG505 SOSIP v5 base KO + 613T aviB	286.25	288.75	133.241	5.83377	5.87598	positive
cvd890_231	BG505 SOSIPv8.1-GT1.1 AviB	18	100	positive	50	729.5	732	330.438	BG505 SOSIPv8.1-GT1.1 Apex KO AviB	1069.75	1072.25	486.221	0.682677	0.681935	negative
cvd890_231	BG505 SOSIPv8.1-GT1.1 AviB	18	100	positive	50	729.5	732	330.438	BG505 SOSIPv8.1-GT1.1 CD4bs-KO AviB	288	290.5	130.707	2.51979	2.53299	positive
cvd890_231	BG505 SOSIPv8.1-GT1.1 AviB	18	100	positive	50	729.5	732	330.438	BG505 SOSIPv8.1-GT1.1 Super-KO AviB	684	686.5	302.305	1.06628	1.06652	negative
cvd890_231	BG505 SOSIP.664 AviB	20	100	positive	50	403.25	405.75	196.585	BG505 SOSIP v5 base KO + 613T aviB	100	100	27.3472	4.0575	4.0325	positive
cvd890_231	BG505 SOSIPv8.1-GT1.1 AviB	20	100	positive	50	128.5	131	61.8588	BG505 SOSIPv8.1-GT1.1 Apex KO AviB	178.5	181	82.6532	0.723757	0.719888	negative
cvd890_231	BG505 SOSIPv8.1-GT1.1 AviB	20	100	positive	50	128.5	131	61.8588	BG505 SOSIPv8.1-GT1.1 CD4bs-KO AviB	100	100	31.1042	1.31	1.285	negative
cvd890_231	BG505 SOSIPv8.1-GT1.1 AviB	20	100	positive	50	128.5	131	61.8588	BG505 SOSIPv8.1-GT1.1 Super-KO AviB	122.5	125	57.8398	1.048	1.04898	negative
cvd890_231	BG505 SOSIP.664 AviB	21	100	positive	50	181.5	183.5	86.0607	BG505 SOSIP v5 base KO + 613T aviB	100	100	11.7951	1.835	1.815	negative
cvd890_231	BG505 SOSIPv8.1-GT1.1 AviB	21	100	negative	50	54.25	56.25	30.8421	BG505 SOSIPv8.1-GT1.1 Apex KO AviB	100	100	28.6578	0.5625	0.5425	negative
cvd890_231	BG505 SOSIPv8.1-GT1.1 AviB	21	100	negative	50	54.25	56.25	30.8421	BG505 SOSIPv8.1-GT1.1 CD4bs-KO AviB	100	100	12.8436	0.5625	0.5425	negative
cvd890_231	BG505 SOSIPv8.1-GT1.1 AviB	21	100	negative	50	54.25	56.25	30.8421	BG505 SOSIPv8.1-GT1.1 Super-KO AviB	100	100	20.9691	0.5625	0.5425	negative
cvd890_994	BG505 SOSIP.664 AviB	6	100	negative	50	21.25	24.5	10.5719	BG505 SOSIP v5 base KO + 613T aviB	100	100	3.84434	0.245	0.2125	negative
cvd890_994	BG505 SOSIPv8.1-GT1.1 AviB	6	100	negative	50	12.5	15.75	6.46547	BG505 SOSIPv8.1-GT1.1 Apex KO AviB	100	100	6.55284	0.1575	0.125	negative
cvd890_994	BG505 SOSIPv8.1-GT1.1 AviB	6	100	negative	50	12.5	15.75	6.46547	BG505 SOSIPv8.1-GT1.1 CD4bs-KO AviB	100	100	2.70851	0.1575	0.125	negative
cvd890_994	BG505 SOSIPv8.1-GT1.1 AviB	6	100	negative	50	12.5	15.75	6.46547	BG505 SOSIPv8.1-GT1.1 Super-KO AviB	100	100	4.98016	0.1575	0.125	negative
cvd890_994	BG505 SOSIP.664 AviB	9	100	negative	50	22	24	10.4846	BG505 SOSIP v5 base KO + 613T aviB	100	100	3.23274	0.24	0.22	negative
cvd890_994	BG505 SOSIPv8.1-GT1.1 AviB	9	100	negative	50	12	14	5.7665	BG505 SOSIPv8.1-GT1.1 Apex KO AviB	100	100	7.77604	0.14	0.12	negative
cvd890_994	BG505 SOSIPv8.1-GT1.1 AviB	9	100	negative	50	12	14	5.7665	BG505 SOSIPv8.1-GT1.1 CD4bs-KO AviB	100	100	6.29073	0.14	0.12	negative
cvd890_994	BG505 SOSIPv8.1-GT1.1 AviB	9	100	negative	50	12	14	5.7665	BG505 SOSIPv8.1-GT1.1 Super-KO AviB	100	100	9.52347	0.14	0.12	negative
cvd890_994	BG505 SOSIP.664 AviB	12	100	positive	50	884.5	885.5	426.546	BG505 SOSIP v5 base KO + 613T aviB	113	114	54.0828	7.76754	7.82743	positive
cvd890_994	BG505 SOSIPv8.1-GT1.1 AviB	12	100	positive	50	186.75	187.75	86.3228	BG505 SOSIPv8.1-GT1.1 Apex KO AviB	173.75	174.75	80.4689	1.07439	1.07482	negative
cvd890_994	BG505 SOSIPv8.1-GT1.1 AviB	12	100	positive	50	186.75	187.75	86.3228	BG505 SOSIPv8.1-GT1.1 CD4bs-KO AviB	100	100	40.3655	1.8775	1.8675	negative
cvd890_994	BG505 SOSIPv8.1-GT1.1 AviB	12	100	positive	50	186.75	187.75	86.3228	BG505 SOSIPv8.1-GT1.1 Super-KO AviB	155.5	156.5	72.1687	1.19968	1.20096	negative
cvd890_994	BG505 SOSIP.664 AviB	15	100	positive	50	544.5	550.25	260.017	BG505 SOSIP v5 base KO + 613T aviB	100	100	58.4514	5.5025	5.445	positive
cvd890_994	BG505 SOSIPv8.1-GT1.1 AviB	15	100	positive	50	124.75	130.5	57.4029	BG505 SOSIPv8.1-GT1.1 Apex KO AviB	150.5	156.25	88.245	0.8352	0.828904	negative
cvd890_994	BG505 SOSIPv8.1-GT1.1 AviB	15	100	positive	50	124.75	130.5	57.4029	BG505 SOSIPv8.1-GT1.1 CD4bs-KO AviB	100	100	48.1416	1.305	1.2475	negative
cvd890_994	BG505 SOSIPv8.1-GT1.1 AviB	15	100	positive	50	124.75	130.5	57.4029	BG505 SOSIPv8.1-GT1.1 Super-KO AviB	137.75	143.5	75.8382	0.909408	0.905626	negative
cvd890_994	BG505 SOSIP.664 AviB	18	100	positive	50	1229.75	1232.25	603.036	BG505 SOSIP v5 base KO + 613T aviB	254.5	257	119.961	4.79475	4.83202	positive
cvd890_994	BG505 SOSIPv8.1-GT1.1 AviB	18	100	positive	50	494.5	497	225.505	BG505 SOSIPv8.1-GT1.1 Apex KO AviB	485.75	488.25	226.466	1.01792	1.01801	negative
cvd890_994	BG505 SOSIPv8.1-GT1.1 AviB	18	100	positive	50	494.5	497	225.505	BG505 SOSIPv8.1-GT1.1 CD4bs-KO AviB	179.75	182.25	83.1774	2.72702	2.75104	positive
cvd890_994	BG505 SOSIPv8.1-GT1.1 AviB	18	100	positive	50	494.5	497	225.505	BG505 SOSIPv8.1-GT1.1 Super-KO AviB	323.5	326	146.784	1.52454	1.52859	negative
cvd890_994	BG505 SOSIP.664 AviB	20	100	positive	50	327	331.25	150.978	BG505 SOSIP v5 base KO + 613T aviB	100	100	32.6768	3.3125	3.27	positive
cvd890_994	BG505 SOSIPv8.1-GT1.1 AviB	20	100	negative	50	93.75	98	44.6467	BG505 SOSIPv8.1-GT1.1 Apex KO AviB	100	100	41.9382	0.98	0.9375	negative
cvd890_994	BG505 SOSIPv8.1-GT1.1 AviB	20	100	negative	50	93.75	98	44.6467	BG505 SOSIPv8.1-GT1.1 CD4bs-KO AviB	100	100	22.8039	0.98	0.9375	negative
cvd890_994	BG505 SOSIPv8.1-GT1.1 AviB	20	100	negative	50	93.75	98	44.6467	BG505 SOSIPv8.1-GT1.1 Super-KO AviB	100	100	32.6768	0.98	0.9375	negative
cvd890_994	BG505 SOSIP.664 AviB	21	100	positive	50	136.75	138.25	63.3442	BG505 SOSIP v5 base KO + 613T aviB	100	100	10.6593	1.3825	1.3675	negative
cvd890_994	BG505 SOSIPv8.1-GT1.1 AviB	21	100	negative	50	41.25	42.75	24.0271	BG505 SOSIPv8.1-GT1.1 Apex KO AviB	100	100	15.3773	0.4275	0.4125	negative
cvd890_994	BG505 SOSIPv8.1-GT1.1 AviB	21	100	negative	50	41.25	42.75	24.0271	BG505 SOSIPv8.1-GT1.1 CD4bs-KO AviB	100	100	9.78558	0.4275	0.4125	negative
cvd890_994	BG505 SOSIPv8.1-GT1.1 AviB	21	100	negative	50	41.25	42.75	24.0271	BG505 SOSIPv8.1-GT1.1 Super-KO AviB	100	100	12.232	0.4275	0.4125	negative
cvd890_379	BG505 SOSIP.664 AviB	6	100	negative	50	20.75	22.75	10.3972	BG505 SOSIP v5 base KO + 613T aviB	100	100	2.88325	0.2275	0.2075	negative
cvd890_379	BG505 SOSIPv8.1-GT1.1 AviB	6	100	negative	50	1	2.5	1.04846	BG505 SOSIPv8.1-GT1.1 Apex KO AviB	100	100	0.961084	0.025	0.01	negative
cvd890_379	BG505 SOSIPv8.1-GT1.1 AviB	6	100	negative	50	1	2.5	1.04846	BG505 SOSIPv8.1-GT1.1 CD4bs-KO AviB	100	100	0.873713	0.025	0.01	negative
cvd890_379	BG505 SOSIPv8.1-GT1.1 AviB	6	100	negative	50	1	2.5	1.04846	BG505 SOSIPv8.1-GT1.1 Super-KO AviB	100	100	0.524228	0.025	0.01	negative
cvd890_379	BG505 SOSIP.664 AviB	9	100	negative	50	27	28.5	11.1835	BG505 SOSIP v5 base KO + 613T aviB	100	100	1.8348	0.285	0.27	negative
cvd890_379	BG505 SOSIPv8.1-GT1.1 AviB	9	100	negative	50	3	4.5	1.39794	BG505 SOSIPv8.1-GT1.1 Apex KO AviB	100	100	5.85387	0.045	0.03	negative
cvd890_379	BG505 SOSIPv8.1-GT1.1 AviB	9	100	negative	50	3	4.5	1.39794	BG505 SOSIPv8.1-GT1.1 CD4bs-KO AviB	100	100	2.88325	0.045	0.03	negative
cvd890_379	BG505 SOSIPv8.1-GT1.1 AviB	9	100	negative	50	3	4.5	1.39794	BG505 SOSIPv8.1-GT1.1 Super-KO AviB	100	100	6.20336	0.045	0.03	negative
cvd890_379	BG505 SOSIP.664 AviB	12	100	positive	50	2645	2692.5	1508.29	BG505 SOSIP v5 base KO + 613T aviB	640	687.5	298.111	3.91636	4.13281	positive
cvd890_379	BG505 SOSIPv8.1-GT1.1 AviB	12	100	positive	50	1343.25	1390.75	645.149	BG505 SOSIPv8.1-GT1.1 Apex KO AviB	2005	2052.5	966.239	0.677588	0.66995	negative
cvd890_379	BG505 SOSIPv8.1-GT1.1 AviB	12	100	positive	50	1343.25	1390.75	645.149	BG505 SOSIPv8.1-GT1.1 CD4bs-KO AviB	527.75	575.25	248.222	2.41764	2.54524	negative
cvd890_379	BG505 SOSIPv8.1-GT1.1 AviB	12	100	positive	50	1343.25	1390.75	645.149	BG505 SOSIPv8.1-GT1.1 Super-KO AviB	1337.75	1385.25	631.432	1.00397	1.00411	negative
cvd890_379	BG505 SOSIP.664 AviB	15	100	positive	50	1684	1704	808.621	BG505 SOSIP v5 base KO + 613T aviB	284	304	147.57	5.60526	5.92958	positive
cvd890_379	BG505 SOSIPv8.1-GT1.1 AviB	15	100	positive	50	520.5	540.5	247.173	BG505 SOSIPv8.1-GT1.1 Apex KO AviB	672.75	692.75	333.846	0.780224	0.77369	negative
cvd890_379	BG505 SOSIPv8.1-GT1.1 AviB	15	100	positive	50	520.5	540.5	247.173	BG505 SOSIPv8.1-GT1.1 CD4bs-KO AviB	240.5	260.5	141.279	2.07486	2.16424	negative
cvd890_379	BG505 SOSIPv8.1-GT1.1 AviB	15	100	positive	50	520.5	540.5	247.173	BG505 SOSIPv8.1-GT1.1 Super-KO AviB	465.75	485.75	226.728	1.11271	1.11755	negative
cvd890_379	BG505 SOSIP.664 AviB	18	100	positive	50	745.25	848	348.349	BG505 SOSIP v5 base KO + 613T aviB	100	166.75	32.3274	5.08546	7.4525	positive
cvd890_379	BG505 SOSIPv8.1-GT1.1 AviB	18	100	positive	50	332.25	435	145.823	BG505 SOSIPv8.1-GT1.1 Apex KO AviB	444.75	547.5	202.789	0.794521	0.747049	negative
cvd890_379	BG505 SOSIPv8.1-GT1.1 AviB	18	100	positive	50	332.25	435	145.823	BG505 SOSIPv8.1-GT1.1 CD4bs-KO AviB	100	151.5	21.7554	2.87129	3.3225	positive
cvd890_379	BG505 SOSIPv8.1-GT1.1 AviB	18	100	positive	50	332.25	435	145.823	BG505 SOSIPv8.1-GT1.1 Super-KO AviB	220.75	323.5	95.6715	1.34467	1.5051	negative
cvd890_379	BG505 SOSIP.664 AviB	20	100	positive	50	110	115.25	50.2385	BG505 SOSIP v5 base KO + 613T aviB	100	100	9.87295	1.1525	1.1	negative
cvd890_379	BG505 SOSIPv8.1-GT1.1 AviB	20	100	negative	50	32	37.25	16.4258	BG505 SOSIPv8.1-GT1.1 Apex KO AviB	100	100	23.5902	0.3725	0.32	negative
cvd890_379	BG505 SOSIPv8.1-GT1.1 AviB	20	100	negative	50	32	37.25	16.4258	BG505 SOSIPv8.1-GT1.1 CD4bs-KO AviB	100	100	6.29073	0.3725	0.32	negative
cvd890_379	BG505 SOSIPv8.1-GT1.1 AviB	20	100	negative	50	32	37.25	16.4258	BG505 SOSIPv8.1-GT1.1 Super-KO AviB	100	100	16.6005	0.3725	0.32	negative
cvd890_379	BG505 SOSIP.664 AviB	21	100	negative	50	36.5	37	18.6974	BG505 SOSIP v5 base KO + 613T aviB	100	100	5.06753	0.37	0.365	negative
cvd890_379	BG505 SOSIPv8.1-GT1.1 AviB	21	100	negative	50	13.5	14	11.7077	BG505 SOSIPv8.1-GT1.1 Apex KO AviB	100	100	6.64022	0.14	0.135	negative
cvd890_379	BG505 SOSIPv8.1-GT1.1 AviB	21	100	negative	50	13.5	14	11.7077	BG505 SOSIPv8.1-GT1.1 CD4bs-KO AviB	100	100	3.58222	0.14	0.135	negative
cvd890_379	BG505 SOSIPv8.1-GT1.1 AviB	21	100	negative	50	13.5	14	11.7077	BG505 SOSIPv8.1-GT1.1 Super-KO AviB	100	100	4.71805	0.14	0.135	negative
cvd890_324	BG505 SOSIP.664 AviB	6	100	negative	50	6.75	10	4.19382	BG505 SOSIP v5 base KO + 613T aviB	100	100	0.873713	0.1	0.0675	negative
cvd890_324	BG505 SOSIPv8.1-GT1.1 AviB	6	100	negative	50	1	3.75	0.174743	BG505 SOSIPv8.1-GT1.1 Apex KO AviB	100	100	1.66005	0.0375	0.01	negative
cvd890_324	BG505 SOSIPv8.1-GT1.1 AviB	6	100	negative	50	1	3.75	0.174743	BG505 SOSIPv8.1-GT1.1 CD4bs-KO AviB	100	100	0.524228	0.0375	0.01	negative
cvd890_324	BG505 SOSIPv8.1-GT1.1 AviB	6	100	negative	50	1	3.75	0.174743	BG505 SOSIPv8.1-GT1.1 Super-KO AviB	100	100	1.04846	0.0375	0.01	negative
cvd890_324	BG505 SOSIP.664 AviB	9	100	negative	50	6.5	8.75	2.62114	BG505 SOSIP v5 base KO + 613T aviB	100	100	1.13583	0.0875	0.065	negative
cvd890_324	BG505 SOSIPv8.1-GT1.1 AviB	9	100	negative	50	3.25	5.5	1.8348	BG505 SOSIPv8.1-GT1.1 Apex KO AviB	100	100	2.88325	0.055	0.0325	negative
cvd890_324	BG505 SOSIPv8.1-GT1.1 AviB	9	100	negative	50	3.25	5.5	1.8348	BG505 SOSIPv8.1-GT1.1 CD4bs-KO AviB	100	100	2.35902	0.055	0.0325	negative
cvd890_324	BG505 SOSIPv8.1-GT1.1 AviB	9	100	negative	50	3.25	5.5	1.8348	BG505 SOSIPv8.1-GT1.1 Super-KO AviB	100	100	3.75696	0.055	0.0325	negative
cvd890_324	BG505 SOSIP.664 AviB	12	100	positive	50	1299.25	1300.25	648.994	BG505 SOSIP v5 base KO + 613T aviB	254.5	255.5	119.349	5.08904	5.10511	positive
cvd890_324	BG505 SOSIPv8.1-GT1.1 AviB	12	100	positive	50	536	537	242.106	BG505 SOSIPv8.1-GT1.1 Apex KO AviB	690.75	691.75	313.401	0.776292	0.775968	negative
cvd890_324	BG505 SOSIPv8.1-GT1.1 AviB	12	100	positive	50	536	537	242.106	BG505 SOSIPv8.1-GT1.1 CD4bs-KO AviB	236	237	106.418	2.26582	2.27119	negative
cvd890_324	BG505 SOSIPv8.1-GT1.1 AviB	12	100	positive	50	536	537	242.106	BG505 SOSIPv8.1-GT1.1 Super-KO AviB	444.75	445.75	200.867	1.20471	1.20517	negative
cvd890_324	BG505 SOSIP.664 AviB	15	100	positive	50	490.5	499.25	231.184	BG505 SOSIP v5 base KO + 613T aviB	113	121.75	50.6753	4.10062	4.34071	positive
cvd890_324	BG505 SOSIPv8.1-GT1.1 AviB	15	100	positive	50	168.75	177.5	77.4983	BG505 SOSIPv8.1-GT1.1 Apex KO AviB	243.5	252.25	123.019	0.703667	0.693018	negative
cvd890_324	BG505 SOSIPv8.1-GT1.1 AviB	15	100	positive	50	168.75	177.5	77.4983	BG505 SOSIPv8.1-GT1.1 CD4bs-KO AviB	100	108.5	56.4418	1.63594	1.6875	negative
cvd890_324	BG505 SOSIPv8.1-GT1.1 AviB	15	100	positive	50	168.75	177.5	77.4983	BG505 SOSIPv8.1-GT1.1 Super-KO AviB	168.75	177.5	76.6246	1	1	negative
cvd890_324	BG505 SOSIP.664 AviB	18	100	positive	50	1426.5	1429	716.706	BG505 SOSIP v5 base KO + 613T aviB	321.5	324	152.463	4.41049	4.43701	positive
cvd890_324	BG505 SOSIPv8.1-GT1.1 AviB	18	100	positive	50	584	586.5	269.977	BG505 SOSIPv8.1-GT1.1 Apex KO AviB	745.75	748.25	344.33	0.783829	0.783104	negative
cvd890_324	BG505 SOSIPv8.1-GT1.1 AviB	18	100	positive	50	584	586.5	269.977	BG505 SOSIPv8.1-GT1.1 CD4bs-KO AviB	282.75	285.25	131.668	2.05609	2.06543	negative
cvd890_324	BG505 SOSIPv8.1-GT1.1 AviB	18	100	positive	50	584	586.5	269.977	BG505 SOSIPv8.1-GT1.1 Super-KO AviB	541.25	543.75	245.601	1.07862	1.07898	negative
cvd890_324	BG505 SOSIP.664 AviB	20	100	positive	50	129.25	131.5	58.8009	BG505 SOSIP v5 base KO + 613T aviB	100	100	18.348	1.315	1.2925	negative
cvd890_324	BG505 SOSIPv8.1-GT1.1 AviB	20	100	negative	50	39.75	42	20.5322	BG505 SOSIPv8.1-GT1.1 Apex KO AviB	100	100	23.2408	0.42	0.3975	negative
cvd890_324	BG505 SOSIPv8.1-GT1.1 AviB	20	100	negative	50	39.75	42	20.5322	BG505 SOSIPv8.1-GT1.1 CD4bs-KO AviB	100	100	11.8825	0.42	0.3975	negative
cvd890_324	BG505 SOSIPv8.1-GT1.1 AviB	20	100	negative	50	39.75	42	20.5322	BG505 SOSIPv8.1-GT1.1 Super-KO AviB	100	100	18.6101	0.42	0.3975	negative
cvd890_324	BG505 SOSIP.664 AviB	21	100	negative	50	26	26	15.7268	BG505 SOSIP v5 base KO + 613T aviB	100	100	2.79588	0.26	0.26	negative
cvd890_324	BG505 SOSIPv8.1-GT1.1 AviB	21	100	negative	50	10.5	10.5	10.0477	BG505 SOSIPv8.1-GT1.1 Apex KO AviB	100	100	5.85387	0.105	0.105	negative
cvd890_324	BG505 SOSIPv8.1-GT1.1 AviB	21	100	negative	50	10.5	10.5	10.0477	BG505 SOSIPv8.1-GT1.1 CD4bs-KO AviB	100	100	3.23274	0.105	0.105	negative
cvd890_324	BG505 SOSIPv8.1-GT1.1 AviB	21	100	negative	50	10.5	10.5	10.0477	BG505 SOSIPv8.1-GT1.1 Super-KO AviB	100	100	3.66959	0.105	0.105	negative
cvd890_298	BG505 SOSIP.664 AviB	6	100	negative	50	16.75	19.75	7.77604	BG505 SOSIP v5 base KO + 613T aviB	100	100	3.32011	0.1975	0.1675	negative
cvd890_298	BG505 SOSIPv8.1-GT1.1 AviB	6	100	negative	50	13.75	16.75	7.07707	BG505 SOSIPv8.1-GT1.1 Apex KO AviB	100	100	5.06753	0.1675	0.1375	negative
cvd890_298	BG505 SOSIPv8.1-GT1.1 AviB	6	100	negative	50	13.75	16.75	7.07707	BG505 SOSIPv8.1-GT1.1 CD4bs-KO AviB	100	100	4.19382	0.1675	0.1375	negative
cvd890_298	BG505 SOSIPv8.1-GT1.1 AviB	6	100	negative	50	13.75	16.75	7.07707	BG505 SOSIPv8.1-GT1.1 Super-KO AviB	100	100	7.33919	0.1675	0.1375	negative
cvd890_298	BG505 SOSIP.664 AviB	9	100	negative	50	43.5	47.5	19.3964	BG505 SOSIP v5 base KO + 613T aviB	100	100	4.89279	0.475	0.435	negative
cvd890_298	BG505 SOSIPv8.1-GT1.1 AviB	9	100	negative	50	27.5	31.5	12.7562	BG505 SOSIPv8.1-GT1.1 Apex KO AviB	100	100	12.0572	0.315	0.275	negative
cvd890_298	BG505 SOSIPv8.1-GT1.1 AviB	9	100	negative	50	27.5	31.5	12.7562	BG505 SOSIPv8.1-GT1.1 CD4bs-KO AviB	100	100	7.25181	0.315	0.275	negative
cvd890_298	BG505 SOSIPv8.1-GT1.1 AviB	9	100	negative	50	27.5	31.5	12.7562	BG505 SOSIPv8.1-GT1.1 Super-KO AviB	100	100	14.5036	0.315	0.275	negative
cvd890_298	BG505 SOSIP.664 AviB	12	100	positive	50	956.5	959	451.36	BG505 SOSIP v5 base KO + 613T aviB	177.5	180	79.8573	5.32778	5.38873	positive
cvd890_298	BG505 SOSIPv8.1-GT1.1 AviB	12	100	positive	50	295.25	297.75	134.115	BG505 SOSIPv8.1-GT1.1 Apex KO AviB	593.75	596.25	262.638	0.499371	0.497263	negative
cvd890_298	BG505 SOSIPv8.1-GT1.1 AviB	12	100	positive	50	295.25	297.75	134.115	BG505 SOSIPv8.1-GT1.1 CD4bs-KO AviB	123.5	126	55.3934	2.3631	2.39069	negative
cvd890_298	BG505 SOSIPv8.1-GT1.1 AviB	12	100	positive	50	295.25	297.75	134.115	BG505 SOSIPv8.1-GT1.1 Super-KO AviB	368.75	371.25	161.375	0.80202	0.800678	negative
cvd890_298	BG505 SOSIP.664 AviB	15	100	positive	50	675.25	697.5	340.224	BG505 SOSIP v5 base KO + 613T aviB	201	223.25	121.271	3.1243	3.35945	positive
cvd890_298	BG505 SOSIPv8.1-GT1.1 AviB	15	100	positive	50	373.5	395.75	191.693	BG505 SOSIPv8.1-GT1.1 Apex KO AviB	426	448.25	234.068	0.882878	0.876761	negative
cvd890_298	BG505 SOSIPv8.1-GT1.1 AviB	15	100	positive	50	373.5	395.75	191.693	BG505 SOSIPv8.1-GT1.1 CD4bs-KO AviB	195.25	217.5	122.494	1.81954	1.91293	negative
cvd890_298	BG505 SOSIPv8.1-GT1.1 AviB	15	100	positive	50	373.5	395.75	191.693	BG505 SOSIPv8.1-GT1.1 Super-KO AviB	373.25	395.5	189.683	1.00063	1.00067	negative
cvd890_298	BG505 SOSIP.664 AviB	18	100	positive	50	942	946.25	470.931	BG505 SOSIP v5 base KO + 613T aviB	206	210.25	103.884	4.50059	4.57282	positive
cvd890_298	BG505 SOSIPv8.1-GT1.1 AviB	18	100	positive	50	601	605.25	290.859	BG505 SOSIPv8.1-GT1.1 Apex KO AviB	993	997.25	468.31	0.606919	0.605237	negative
cvd890_298	BG505 SOSIPv8.1-GT1.1 AviB	18	100	positive	50	601	605.25	290.859	BG505 SOSIPv8.1-GT1.1 CD4bs-KO AviB	197.75	202	96.72	2.99629	3.03919	positive
cvd890_298	BG505 SOSIPv8.1-GT1.1 AviB	18	100	positive	50	601	605.25	290.859	BG505 SOSIPv8.1-GT1.1 Super-KO AviB	510.75	515	242.28	1.17524	1.1767	negative
cvd890_298	BG505 SOSIP.664 AviB	20	100	positive	50	118.5	123.75	55.2186	BG505 SOSIP v5 base KO + 613T aviB	100	100	17.2121	1.2375	1.185	negative
cvd890_298	BG505 SOSIPv8.1-GT1.1 AviB	20	100	negative	50	58.75	64	31.7158	BG505 SOSIPv8.1-GT1.1 Apex KO AviB	100	100	43.4235	0.64	0.5875	negative
cvd890_298	BG505 SOSIPv8.1-GT1.1 AviB	20	100	negative	50	58.75	64	31.7158	BG505 SOSIPv8.1-GT1.1 CD4bs-KO AviB	100	100	13.2804	0.64	0.5875	negative
cvd890_298	BG505 SOSIPv8.1-GT1.1 AviB	20	100	negative	50	58.75	64	31.7158	BG505 SOSIPv8.1-GT1.1 Super-KO AviB	100	100	28.483	0.64	0.5875	negative
cvd890_298	BG505 SOSIP.664 AviB	21	100	negative	50	28.5	33	12.7562	BG505 SOSIP v5 base KO + 613T aviB	100	100	3.05799	0.33	0.285	negative
cvd890_298	BG505 SOSIPv8.1-GT1.1 AviB	21	100	negative	50	18	22.5	13.2804	BG505 SOSIPv8.1-GT1.1 Apex KO AviB	100	100	9.87295	0.225	0.18	negative
cvd890_298	BG505 SOSIPv8.1-GT1.1 AviB	21	100	negative	50	18	22.5	13.2804	BG505 SOSIPv8.1-GT1.1 CD4bs-KO AviB	100	100	4.89279	0.225	0.18	negative
cvd890_298	BG505 SOSIPv8.1-GT1.1 AviB	21	100	negative	50	18	22.5	13.2804	BG505 SOSIPv8.1-GT1.1 Super-KO AviB	100	100	6.02862	0.225	0.18	negative
cvd890_340	BG505 SOSIP.664 AviB	6	100	negative	50	37.5	39	18.8722	BG505 SOSIP v5 base KO + 613T aviB	100	100	5.41702	0.39	0.375	negative
cvd890_340	BG505 SOSIPv8.1-GT1.1 AviB	6	100	negative	50	27.25	28.75	13.7173	BG505 SOSIPv8.1-GT1.1 Apex KO AviB	100	100	12.0572	0.2875	0.2725	negative
cvd890_340	BG505 SOSIPv8.1-GT1.1 AviB	6	100	negative	50	27.25	28.75	13.7173	BG505 SOSIPv8.1-GT1.1 CD4bs-KO AviB	100	100	5.7665	0.2875	0.2725	negative
cvd890_340	BG505 SOSIPv8.1-GT1.1 AviB	6	100	negative	50	27.25	28.75	13.7173	BG505 SOSIPv8.1-GT1.1 Super-KO AviB	100	100	14.6784	0.2875	0.2725	negative
cvd890_340	BG505 SOSIP.664 AviB	9	100	negative	50	62.5	64.5	26.7356	BG505 SOSIP v5 base KO + 613T aviB	100	100	8.03816	0.645	0.625	negative
cvd890_340	BG505 SOSIPv8.1-GT1.1 AviB	9	100	negative	50	44	46	19.5712	BG505 SOSIPv8.1-GT1.1 Apex KO AviB	100	100	19.309	0.46	0.44	negative
cvd890_340	BG505 SOSIPv8.1-GT1.1 AviB	9	100	negative	50	44	46	19.5712	BG505 SOSIPv8.1-GT1.1 CD4bs-KO AviB	100	100	8.56238	0.46	0.44	negative
cvd890_340	BG505 SOSIPv8.1-GT1.1 AviB	9	100	negative	50	44	46	19.5712	BG505 SOSIPv8.1-GT1.1 Super-KO AviB	100	100	19.2217	0.46	0.44	negative
cvd890_340	BG505 SOSIP.664 AviB	12	100	positive	50	4073.25	4083.25	1981.41	BG505 SOSIP v5 base KO + 613T aviB	662.5	672.5	336.904	6.07175	6.1483	positive
cvd890_340	BG505 SOSIPv8.1-GT1.1 AviB	12	100	positive	50	1012	1022	481.328	BG505 SOSIPv8.1-GT1.1 Apex KO AviB	1288.25	1298.25	622.608	0.787214	0.785562	negative
cvd890_340	BG505 SOSIPv8.1-GT1.1 AviB	12	100	positive	50	1012	1022	481.328	BG505 SOSIPv8.1-GT1.1 CD4bs-KO AviB	477	487	231.883	2.09856	2.12159	negative
cvd890_340	BG505 SOSIPv8.1-GT1.1 AviB	12	100	positive	50	1012	1022	481.328	BG505 SOSIPv8.1-GT1.1 Super-KO AviB	1193.75	1203.75	568.699	0.849013	0.847749	negative
cvd890_340	BG505 SOSIP.664 AviB	15	100	positive	50	899.75	908	422.265	BG505 SOSIP v5 base KO + 613T aviB	176.25	184.5	79.9447	4.92141	5.10496	positive
cvd890_340	BG505 SOSIPv8.1-GT1.1 AviB	15	100	positive	50	320.25	328.5	148.269	BG505 SOSIPv8.1-GT1.1 Apex KO AviB	362.75	371	181.994	0.885445	0.882839	negative
cvd890_340	BG505 SOSIPv8.1-GT1.1 AviB	15	100	positive	50	320.25	328.5	148.269	BG505 SOSIPv8.1-GT1.1 CD4bs-KO AviB	145.25	153.5	82.5658	2.14007	2.20482	negative
cvd890_340	BG505 SOSIPv8.1-GT1.1 AviB	15	100	positive	50	320.25	328.5	148.269	BG505 SOSIPv8.1-GT1.1 Super-KO AviB	327	335.25	149.929	0.979866	0.979358	negative
cvd890_340	BG505 SOSIP.664 AviB	18	100	positive	50	313	315	147.483	BG505 SOSIP v5 base KO + 613T aviB	100	100	27.8714	3.15	3.13	positive
cvd890_340	BG505 SOSIPv8.1-GT1.1 AviB	18	100	positive	50	123	125	60.9851	BG505 SOSIPv8.1-GT1.1 Apex KO AviB	149.5	151.5	67.6253	0.825083	0.822742	negative
cvd890_340	BG505 SOSIPv8.1-GT1.1 AviB	18	100	positive	50	123	125	60.9851	BG505 SOSIPv8.1-GT1.1 CD4bs-KO AviB	100	100	23.5902	1.25	1.23	negative
cvd890_340	BG505 SOSIPv8.1-GT1.1 AviB	18	100	positive	50	123	125	60.9851	BG505 SOSIPv8.1-GT1.1 Super-KO AviB	115.75	117.75	55.9176	1.06157	1.06263	negative
cvd890_340	BG505 SOSIP.664 AviB	20	100	negative	50	99.5	102	44.2099	BG505 SOSIP v5 base KO + 613T aviB	100	100	11.6204	1.02	0.995	negative
cvd890_340	BG505 SOSIPv8.1-GT1.1 AviB	20	100	negative	50	39.75	42.25	20.5322	BG505 SOSIPv8.1-GT1.1 Apex KO AviB	100	100	23.5902	0.4225	0.3975	negative
cvd890_340	BG505 SOSIPv8.1-GT1.1 AviB	20	100	negative	50	39.75	42.25	20.5322	BG505 SOSIPv8.1-GT1.1 CD4bs-KO AviB	100	100	10.4846	0.4225	0.3975	negative
cvd890_340	BG505 SOSIPv8.1-GT1.1 AviB	20	100	negative	50	39.75	42.25	20.5322	BG505 SOSIPv8.1-GT1.1 Super-KO AviB	100	100	17.5616	0.4225	0.3975	negative
cvd890_340	BG505 SOSIP.664 AviB	21	100	negative	50	64	67	32.8516	BG505 SOSIP v5 base KO + 613T aviB	100	100	7.16444	0.67	0.64	negative
cvd890_340	BG505 SOSIPv8.1-GT1.1 AviB	21	100	negative	50	32	35	22.0176	BG505 SOSIPv8.1-GT1.1 Apex KO AviB	100	100	13.1057	0.35	0.32	negative
cvd890_340	BG505 SOSIPv8.1-GT1.1 AviB	21	100	negative	50	32	35	22.0176	BG505 SOSIPv8.1-GT1.1 CD4bs-KO AviB	100	100	8.03816	0.35	0.32	negative
cvd890_340	BG505 SOSIPv8.1-GT1.1 AviB	21	100	negative	50	32	35	22.0176	BG505 SOSIPv8.1-GT1.1 Super-KO AviB	100	100	13.6299	0.35	0.32	negative
cvd890_765	BG505 SOSIP.664 AviB	6	100	negative	50	28.5	31.5	13.9794	BG505 SOSIP v5 base KO + 613T aviB	100	100	6.02862	0.315	0.285	negative
cvd890_765	BG505 SOSIPv8.1-GT1.1 AviB	6	100	negative	50	15.75	18.75	7.6013	BG505 SOSIPv8.1-GT1.1 Apex KO AviB	100	100	0.961084	0.1875	0.1575	negative
cvd890_765	BG505 SOSIPv8.1-GT1.1 AviB	6	100	negative	50	15.75	18.75	7.6013	BG505 SOSIPv8.1-GT1.1 CD4bs-KO AviB	100	100	3.32011	0.1875	0.1575	negative
cvd890_765	BG505 SOSIPv8.1-GT1.1 AviB	6	100	negative	50	15.75	18.75	7.6013	BG505 SOSIPv8.1-GT1.1 Super-KO AviB	100	100	3.84434	0.1875	0.1575	negative
cvd890_765	BG505 SOSIP.664 AviB	9	100	negative	50	12.25	14.75	5.85387	BG505 SOSIP v5 base KO + 613T aviB	100	100	1.39794	0.1475	0.1225	negative
cvd890_765	BG505 SOSIPv8.1-GT1.1 AviB	9	100	negative	50	3.5	6	2.27165	BG505 SOSIPv8.1-GT1.1 Apex KO AviB	100	100	3.23274	0.06	0.035	negative
cvd890_765	BG505 SOSIPv8.1-GT1.1 AviB	9	100	negative	50	3.5	6	2.27165	BG505 SOSIPv8.1-GT1.1 CD4bs-KO AviB	100	100	1.39794	0.06	0.035	negative
cvd890_765	BG505 SOSIPv8.1-GT1.1 AviB	9	100	negative	50	3.5	6	2.27165	BG505 SOSIPv8.1-GT1.1 Super-KO AviB	100	100	3.75696	0.06	0.035	negative
cvd890_765	BG505 SOSIP.664 AviB	12	100	positive	50	10819	10833.2	5987.64	BG505 SOSIP v5 base KO + 613T aviB	3004.25	3018.5	1436.03	3.58895	3.60123	positive
cvd890_765	BG505 SOSIPv8.1-GT1.1 AviB	12	100	positive	50	4603.25	4617.5	2205.34	BG505 SOSIPv8.1-GT1.1 Apex KO AviB	8547	8561.25	4148.39	0.539349	0.538581	negative
cvd890_765	BG505 SOSIPv8.1-GT1.1 AviB	12	100	positive	50	4603.25	4617.5	2205.34	BG505 SOSIPv8.1-GT1.1 CD4bs-KO AviB	2115.75	2130	988.256	2.16784	2.17571	negative
cvd890_765	BG505 SOSIPv8.1-GT1.1 AviB	12	100	positive	50	4603.25	4617.5	2205.34	BG505 SOSIPv8.1-GT1.1 Super-KO AviB	5190.25	5204.5	2455.92	0.887213	0.886903	negative
cvd890_765	BG505 SOSIP.664 AviB	15	100	positive	50	576.25	584	275.744	BG505 SOSIP v5 base KO + 613T aviB	115.75	123.5	69.8096	4.72874	4.9784	positive
cvd890_765	BG505 SOSIPv8.1-GT1.1 AviB	15	100	positive	50	186.75	194.5	97.3316	BG505 SOSIPv8.1-GT1.1 Apex KO AviB	303.5	311.25	150.279	0.6249	0.615321	negative
cvd890_765	BG505 SOSIPv8.1-GT1.1 AviB	15	100	positive	50	186.75	194.5	97.3316	BG505 SOSIPv8.1-GT1.1 CD4bs-KO AviB	100	100	60.4609	1.945	1.8675	negative
cvd890_765	BG505 SOSIPv8.1-GT1.1 AviB	15	100	positive	50	186.75	194.5	97.3316	BG505 SOSIPv8.1-GT1.1 Super-KO AviB	204.75	212.5	110.961	0.915294	0.912088	negative
cvd890_765	BG505 SOSIP.664 AviB	18	100	positive	50	1182.5	1186.25	590.105	BG505 SOSIP v5 base KO + 613T aviB	293	296.75	144.687	3.99747	4.03584	positive
cvd890_765	BG505 SOSIPv8.1-GT1.1 AviB	18	100	positive	50	764.75	768.5	368.095	BG505 SOSIPv8.1-GT1.1 Apex KO AviB	985	988.75	461.932	0.777244	0.776396	negative
cvd890_765	BG505 SOSIPv8.1-GT1.1 AviB	18	100	positive	50	764.75	768.5	368.095	BG505 SOSIPv8.1-GT1.1 CD4bs-KO AviB	243	246.75	113.932	3.11449	3.14712	positive
cvd890_765	BG505 SOSIPv8.1-GT1.1 AviB	18	100	positive	50	764.75	768.5	368.095	BG505 SOSIPv8.1-GT1.1 Super-KO AviB	429.75	433.5	200.954	1.77278	1.77952	negative
cvd890_765	BG505 SOSIP.664 AviB	20	100	positive	50	156.25	157.75	71.0328	BG505 SOSIP v5 base KO + 613T aviB	100	100	20.008	1.5775	1.5625	negative
cvd890_765	BG505 SOSIPv8.1-GT1.1 AviB	20	100	positive	50	116.5	118	55.2186	BG505 SOSIPv8.1-GT1.1 Apex KO AviB	128.25	129.75	59.3251	0.909441	0.908382	negative
cvd890_765	BG505 SOSIPv8.1-GT1.1 AviB	20	100	positive	50	116.5	118	55.2186	BG505 SOSIPv8.1-GT1.1 CD4bs-KO AviB	100	100	15.1152	1.18	1.165	negative
cvd890_765	BG505 SOSIPv8.1-GT1.1 AviB	20	100	positive	50	116.5	118	55.2186	BG505 SOSIPv8.1-GT1.1 Super-KO AviB	100	100	21.9302	1.18	1.165	negative
cvd890_765	BG505 SOSIP.664 AviB	21	100	negative	50	50.25	52.25	26.7356	BG505 SOSIP v5 base KO + 613T aviB	100	100	7.07707	0.5225	0.5025	negative
cvd890_765	BG505 SOSIPv8.1-GT1.1 AviB	21	100	negative	50	40.5	42.5	20.5322	BG505 SOSIPv8.1-GT1.1 Apex KO AviB	100	100	18.6974	0.425	0.405	negative
cvd890_765	BG505 SOSIPv8.1-GT1.1 AviB	21	100	negative	50	40.5	42.5	20.5322	BG505 SOSIPv8.1-GT1.1 CD4bs-KO AviB	100	100	6.29073	0.425	0.405	negative
cvd890_765	BG505 SOSIPv8.1-GT1.1 AviB	21	100	negative	50	40.5	42.5	20.5322	BG505 SOSIPv8.1-GT1.1 Super-KO AviB	100	100	8.38764	0.425	0.405	negative
cvd890_921	BG505 SOSIP.664 AviB	6	100	negative	50	5.25	6.25	5.1549	BG505 SOSIP v5 base KO + 613T aviB	100	100	3.66959	0.0625	0.0525	negative
cvd890_921	BG505 SOSIPv8.1-GT1.1 AviB	6	100	negative	50	3.5	4.5	2.79588	BG505 SOSIPv8.1-GT1.1 Apex KO AviB	100	100	1.39794	0.045	0.035	negative
cvd890_921	BG505 SOSIPv8.1-GT1.1 AviB	6	100	negative	50	3.5	4.5	2.79588	BG505 SOSIPv8.1-GT1.1 CD4bs-KO AviB	100	100	5.50439	0.045	0.035	negative
cvd890_921	BG505 SOSIPv8.1-GT1.1 AviB	6	100	negative	50	3.5	4.5	2.79588	BG505 SOSIPv8.1-GT1.1 Super-KO AviB	100	100	4.45593	0.045	0.035	negative
cvd890_921	BG505 SOSIP.664 AviB	9	100	negative	50	10	12	4.89279	BG505 SOSIP v5 base KO + 613T aviB	100	100	3.32011	0.12	0.1	negative
cvd890_921	BG505 SOSIPv8.1-GT1.1 AviB	9	100	negative	50	2.5	4.5	1.92217	BG505 SOSIPv8.1-GT1.1 Apex KO AviB	100	100	2.00954	0.045	0.025	negative
cvd890_921	BG505 SOSIPv8.1-GT1.1 AviB	9	100	negative	50	2.5	4.5	1.92217	BG505 SOSIPv8.1-GT1.1 CD4bs-KO AviB	100	100	5.24228	0.045	0.025	negative
cvd890_921	BG505 SOSIPv8.1-GT1.1 AviB	9	100	negative	50	2.5	4.5	1.92217	BG505 SOSIPv8.1-GT1.1 Super-KO AviB	100	100	4.89279	0.045	0.025	negative
cvd890_921	BG505 SOSIP.664 AviB	12	100	positive	50	9172	9180.75	5107.2	BG505 SOSIP v5 base KO + 613T aviB	2888	2896.75	1443.11	3.16933	3.1759	positive
cvd890_921	BG505 SOSIPv8.1-GT1.1 AviB	12	100	positive	50	3757.5	3766.25	1844.93	BG505 SOSIPv8.1-GT1.1 Apex KO AviB	6518.25	6527	3233	0.577026	0.576458	negative
cvd890_921	BG505 SOSIPv8.1-GT1.1 AviB	12	100	positive	50	3757.5	3766.25	1844.93	BG505 SOSIPv8.1-GT1.1 CD4bs-KO AviB	2024.75	2033.5	996.993	1.8521	1.85578	negative
cvd890_921	BG505 SOSIPv8.1-GT1.1 AviB	12	100	positive	50	3757.5	3766.25	1844.93	BG505 SOSIPv8.1-GT1.1 Super-KO AviB	5426.25	5435	2667.44	0.692962	0.692467	negative
cvd890_921	BG505 SOSIP.664 AviB	15	100	positive	50	393.75	410.25	179.198	BG505 SOSIP v5 base KO + 613T aviB	100	100.75	39.2297	4.07196	3.9375	positive
cvd890_921	BG505 SOSIPv8.1-GT1.1 AviB	15	100	positive	50	113.25	129.75	50.2385	BG505 SOSIPv8.1-GT1.1 Apex KO AviB	188	204.5	93.4872	0.634474	0.602394	negative
cvd890_921	BG505 SOSIPv8.1-GT1.1 AviB	15	100	positive	50	113.25	129.75	50.2385	BG505 SOSIPv8.1-GT1.1 CD4bs-KO AviB	100	100	38.0939	1.2975	1.1325	negative
cvd890_921	BG505 SOSIPv8.1-GT1.1 AviB	15	100	positive	50	113.25	129.75	50.2385	BG505 SOSIPv8.1-GT1.1 Super-KO AviB	135.5	152	63.781	0.853618	0.835793	negative
cvd890_921	BG505 SOSIP.664 AviB	18	100	positive	50	1136.75	1173.5	562.758	BG505 SOSIP v5 base KO + 613T aviB	231.75	268.5	109.826	4.37058	4.90507	positive
cvd890_921	BG505 SOSIPv8.1-GT1.1 AviB	18	100	positive	50	535.25	572	247.96	BG505 SOSIPv8.1-GT1.1 Apex KO AviB	585	621.75	267.531	0.919984	0.914957	negative
cvd890_921	BG505 SOSIPv8.1-GT1.1 AviB	18	100	positive	50	535.25	572	247.96	BG505 SOSIPv8.1-GT1.1 CD4bs-KO AviB	197.25	234	91.8272	2.44444	2.71356	negative
cvd890_921	BG505 SOSIPv8.1-GT1.1 AviB	18	100	positive	50	535.25	572	247.96	BG505 SOSIPv8.1-GT1.1 Super-KO AviB	352.25	389	161.287	1.47044	1.51952	negative
cvd890_921	BG505 SOSIP.664 AviB	20	100	positive	50	213	221.75	97.1568	BG505 SOSIP v5 base KO + 613T aviB	100	100	19.5712	2.2175	2.13	negative
cvd890_921	BG505 SOSIPv8.1-GT1.1 AviB	20	100	negative	50	54.75	63.5	25.9493	BG505 SOSIPv8.1-GT1.1 Apex KO AviB	100	100	30.9294	0.635	0.5475	negative
cvd890_921	BG505 SOSIPv8.1-GT1.1 AviB	20	100	negative	50	54.75	63.5	25.9493	BG505 SOSIPv8.1-GT1.1 CD4bs-KO AviB	100	100	12.3193	0.635	0.5475	negative
cvd890_921	BG505 SOSIPv8.1-GT1.1 AviB	20	100	negative	50	54.75	63.5	25.9493	BG505 SOSIPv8.1-GT1.1 Super-KO AviB	100	100	21.7554	0.635	0.5475	negative
cvd890_921	BG505 SOSIP.664 AviB	21	100	negative	50	60.5	62.75	30.0557	BG505 SOSIP v5 base KO + 613T aviB	100	100	7.07707	0.6275	0.605	negative
cvd890_921	BG505 SOSIPv8.1-GT1.1 AviB	21	100	negative	50	15.75	18	10.3972	BG505 SOSIPv8.1-GT1.1 Apex KO AviB	100	100	8.38764	0.18	0.1575	negative
cvd890_921	BG505 SOSIPv8.1-GT1.1 AviB	21	100	negative	50	15.75	18	10.3972	BG505 SOSIPv8.1-GT1.1 CD4bs-KO AviB	100	100	6.72759	0.18	0.1575	negative
cvd890_921	BG505 SOSIPv8.1-GT1.1 AviB	21	100	negative	50	15.75	18	10.3972	BG505 SOSIPv8.1-GT1.1 Super-KO AviB	100	100	7.16444	0.18	0.1575	negative
cvd890_465	BG505 SOSIP.664 AviB	6	100	negative	50	4	5	1.74743	BG505 SOSIP v5 base KO + 613T aviB	100	100	2.27165	0.05	0.04	negative
cvd890_465	BG505 SOSIPv8.1-GT1.1 AviB	6	100	negative	50	5.25	6.25	2.00954	BG505 SOSIPv8.1-GT1.1 Apex KO AviB	100	100	1.92217	0.0625	0.0525	negative
cvd890_465	BG505 SOSIPv8.1-GT1.1 AviB	6	100	negative	50	5.25	6.25	2.00954	BG505 SOSIPv8.1-GT1.1 CD4bs-KO AviB	100	100	3.23274	0.0625	0.0525	negative
cvd890_465	BG505 SOSIPv8.1-GT1.1 AviB	6	100	negative	50	5.25	6.25	2.00954	BG505 SOSIPv8.1-GT1.1 Super-KO AviB	100	100	3.66959	0.0625	0.0525	negative
cvd890_465	BG505 SOSIP.664 AviB	9	100	negative	50	6.5	7.5	6.46547	BG505 SOSIP v5 base KO + 613T aviB	100	100	2.97062	0.075	0.065	negative
cvd890_465	BG505 SOSIPv8.1-GT1.1 AviB	9	100	negative	50	4	5	3.14537	BG505 SOSIPv8.1-GT1.1 Apex KO AviB	100	100	3.49485	0.05	0.04	negative
cvd890_465	BG505 SOSIPv8.1-GT1.1 AviB	9	100	negative	50	4	5	3.14537	BG505 SOSIPv8.1-GT1.1 CD4bs-KO AviB	100	100	3.32011	0.05	0.04	negative
cvd890_465	BG505 SOSIPv8.1-GT1.1 AviB	9	100	negative	50	4	5	3.14537	BG505 SOSIPv8.1-GT1.1 Super-KO AviB	100	100	1.92217	0.05	0.04	negative
cvd890_465	BG505 SOSIP.664 AviB	12	100	positive	50	1600.25	1611	727.016	BG505 SOSIP v5 base KO + 613T aviB	149	159.75	98.0305	10.0845	10.7399	positive
cvd890_465	BG505 SOSIPv8.1-GT1.1 AviB	12	100	positive	50	352.5	363.25	162.511	BG505 SOSIPv8.1-GT1.1 Apex KO AviB	307.75	318.5	146.609	1.1405	1.14541	negative
cvd890_465	BG505 SOSIPv8.1-GT1.1 AviB	12	100	positive	50	352.5	363.25	162.511	BG505 SOSIPv8.1-GT1.1 CD4bs-KO AviB	141.5	152.25	67.8001	2.38588	2.49117	negative
cvd890_465	BG505 SOSIPv8.1-GT1.1 AviB	12	100	positive	50	352.5	363.25	162.511	BG505 SOSIPv8.1-GT1.1 Super-KO AviB	187.25	198	89.5555	1.8346	1.88251	negative
cvd890_465	BG505 SOSIP.664 AviB	15	100	negative	50	70.5	76	36.5212	BG505 SOSIP v5 base KO + 613T aviB	100	100	16.5132	0.76	0.705	negative
cvd890_465	BG505 SOSIPv8.1-GT1.1 AviB	15	100	negative	50	40.75	46.25	19.8333	BG505 SOSIPv8.1-GT1.1 Apex KO AviB	100	100	27.0851	0.4625	0.4075	negative
cvd890_465	BG505 SOSIPv8.1-GT1.1 AviB	15	100	negative	50	40.75	46.25	19.8333	BG505 SOSIPv8.1-GT1.1 CD4bs-KO AviB	100	100	29.9683	0.4625	0.4075	negative
cvd890_465	BG505 SOSIPv8.1-GT1.1 AviB	15	100	negative	50	40.75	46.25	19.8333	BG505 SOSIPv8.1-GT1.1 Super-KO AviB	100	100	12.7562	0.4625	0.4075	negative
cvd890_465	BG505 SOSIP.664 AviB	18	100	positive	50	825.25	827.75	410.732	BG505 SOSIP v5 base KO + 613T aviB	100	100	49.7142	8.2775	8.2525	positive
cvd890_465	BG505 SOSIPv8.1-GT1.1 AviB	18	100	positive	50	322.5	325	152.9	BG505 SOSIPv8.1-GT1.1 Apex KO AviB	223.75	226.25	105.108	1.43646	1.44134	negative
cvd890_465	BG505 SOSIPv8.1-GT1.1 AviB	18	100	positive	50	322.5	325	152.9	BG505 SOSIPv8.1-GT1.1 CD4bs-KO AviB	100	100	42.7245	3.25	3.225	positive
cvd890_465	BG505 SOSIPv8.1-GT1.1 AviB	18	100	positive	50	322.5	325	152.9	BG505 SOSIPv8.1-GT1.1 Super-KO AviB	107.25	109.75	52.248	2.96128	3.00699	positive
cvd890_465	BG505 SOSIP.664 AviB	20	100	negative	50	20.25	21.75	8.30027	BG505 SOSIP v5 base KO + 613T aviB	100	100	6.9897	0.2175	0.2025	negative
cvd890_465	BG505 SOSIPv8.1-GT1.1 AviB	20	100	negative	50	13.5	15	5.7665	BG505 SOSIPv8.1-GT1.1 Apex KO AviB	100	100	5.41702	0.15	0.135	negative
cvd890_465	BG505 SOSIPv8.1-GT1.1 AviB	20	100	negative	50	13.5	15	5.7665	BG505 SOSIPv8.1-GT1.1 CD4bs-KO AviB	100	100	4.71805	0.15	0.135	negative
cvd890_465	BG505 SOSIPv8.1-GT1.1 AviB	20	100	negative	50	13.5	15	5.7665	BG505 SOSIPv8.1-GT1.1 Super-KO AviB	100	100	2.27165	0.15	0.135	negative
cvd890_465	BG505 SOSIP.664 AviB	21	100	negative	50	8	8.5	5.67913	BG505 SOSIP v5 base KO + 613T aviB	100	100	2.09691	0.085	0.08	negative
cvd890_465	BG505 SOSIPv8.1-GT1.1 AviB	21	100	negative	50	7	7.5	5.59176	BG505 SOSIPv8.1-GT1.1 Apex KO AviB	100	100	3.84434	0.075	0.07	negative
cvd890_465	BG505 SOSIPv8.1-GT1.1 AviB	21	100	negative	50	7	7.5	5.59176	BG505 SOSIPv8.1-GT1.1 CD4bs-KO AviB	100	100	2.97062	0.075	0.07	negative
cvd890_465	BG505 SOSIPv8.1-GT1.1 AviB	21	100	negative	50	7	7.5	5.59176	BG505 SOSIPv8.1-GT1.1 Super-KO AviB	100	100	3.14537	0.075	0.07	negative
cvd890_106	BG505 SOSIP.664 AviB	6	100	negative	50	2	3.5	2.4464	BG505 SOSIP v5 base KO + 613T aviB	100	100	1.92217	0.035	0.02	negative
cvd890_106	BG505 SOSIPv8.1-GT1.1 AviB	6	100	negative	50	5.25	6.75	2.88325	BG505 SOSIPv8.1-GT1.1 Apex KO AviB	100	100	0.524228	0.0675	0.0525	negative
cvd890_106	BG505 SOSIPv8.1-GT1.1 AviB	6	100	negative	50	5.25	6.75	2.88325	BG505 SOSIPv8.1-GT1.1 CD4bs-KO AviB	100	100	3.14537	0.0675	0.0525	negative
cvd890_106	BG505 SOSIPv8.1-GT1.1 AviB	6	100	negative	50	5.25	6.75	2.88325	BG505 SOSIPv8.1-GT1.1 Super-KO AviB	100	100	4.10645	0.0675	0.0525	negative
cvd890_106	BG505 SOSIP.664 AviB	9	100	negative	50	8	9	5.41702	BG505 SOSIP v5 base KO + 613T aviB	100	100	3.84434	0.09	0.08	negative
cvd890_106	BG505 SOSIPv8.1-GT1.1 AviB	9	100	negative	50	4.5	5.5	2.27165	BG505 SOSIPv8.1-GT1.1 Apex KO AviB	100	100	2.09691	0.055	0.045	negative
cvd890_106	BG505 SOSIPv8.1-GT1.1 AviB	9	100	negative	50	4.5	5.5	2.27165	BG505 SOSIPv8.1-GT1.1 CD4bs-KO AviB	100	100	2.09691	0.055	0.045	negative
cvd890_106	BG505 SOSIPv8.1-GT1.1 AviB	9	100	negative	50	4.5	5.5	2.27165	BG505 SOSIPv8.1-GT1.1 Super-KO AviB	100	100	2.97062	0.055	0.045	negative
cvd890_106	BG505 SOSIP.664 AviB	12	100	positive	50	1566.5	1599.75	760.479	BG505 SOSIP v5 base KO + 613T aviB	143	176.25	93.1378	9.0766	10.9545	positive
cvd890_106	BG505 SOSIPv8.1-GT1.1 AviB	12	100	positive	50	313.75	347	149.667	BG505 SOSIPv8.1-GT1.1 Apex KO AviB	487	520.25	238.087	0.666987	0.644251	negative
cvd890_106	BG505 SOSIPv8.1-GT1.1 AviB	12	100	positive	50	313.75	347	149.667	BG505 SOSIPv8.1-GT1.1 CD4bs-KO AviB	100	129.75	56.5292	2.67437	3.1375	positive
cvd890_106	BG505 SOSIPv8.1-GT1.1 AviB	12	100	positive	50	313.75	347	149.667	BG505 SOSIPv8.1-GT1.1 Super-KO AviB	257	290.25	133.678	1.19552	1.22082	negative
cvd890_106	BG505 SOSIP.664 AviB	15	100	positive	50	105.75	113.25	56.2671	BG505 SOSIP v5 base KO + 613T aviB	100	100	33.2011	1.1325	1.0575	negative
cvd890_106	BG505 SOSIPv8.1-GT1.1 AviB	15	100	negative	50	44	51.5	27.0851	BG505 SOSIPv8.1-GT1.1 Apex KO AviB	100	100	27.5219	0.515	0.44	negative
cvd890_106	BG505 SOSIPv8.1-GT1.1 AviB	15	100	negative	50	44	51.5	27.0851	BG505 SOSIPv8.1-GT1.1 CD4bs-KO AviB	100	100	33.5506	0.515	0.44	negative
cvd890_106	BG505 SOSIPv8.1-GT1.1 AviB	15	100	negative	50	44	51.5	27.0851	BG505 SOSIPv8.1-GT1.1 Super-KO AviB	100	100	30.5799	0.515	0.44	negative
cvd890_106	BG505 SOSIP.664 AviB	18	100	positive	50	888.75	890.5	427.333	BG505 SOSIP v5 base KO + 613T aviB	128.5	130.25	61.3346	6.83685	6.91634	positive
cvd890_106	BG505 SOSIPv8.1-GT1.1 AviB	18	100	positive	50	238.25	240	109.564	BG505 SOSIPv8.1-GT1.1 Apex KO AviB	161	162.75	70.596	1.47465	1.47981	negative
cvd890_106	BG505 SOSIPv8.1-GT1.1 AviB	18	100	positive	50	238.25	240	109.564	BG505 SOSIPv8.1-GT1.1 CD4bs-KO AviB	100	101.75	44.472	2.35872	2.3825	negative
cvd890_106	BG505 SOSIPv8.1-GT1.1 AviB	18	100	positive	50	238.25	240	109.564	BG505 SOSIPv8.1-GT1.1 Super-KO AviB	121	122.75	57.8398	1.95519	1.96901	negative
cvd890_106	BG505 SOSIP.664 AviB	20	100	negative	50	83	86	36.5212	BG505 SOSIP v5 base KO + 613T aviB	100	100	4.89279	0.86	0.83	negative
cvd890_106	BG505 SOSIPv8.1-GT1.1 AviB	20	100	negative	50	16	19	6.46547	BG505 SOSIPv8.1-GT1.1 Apex KO AviB	100	100	5.94125	0.19	0.16	negative
cvd890_106	BG505 SOSIPv8.1-GT1.1 AviB	20	100	negative	50	16	19	6.46547	BG505 SOSIPv8.1-GT1.1 CD4bs-KO AviB	100	100	4.36856	0.19	0.16	negative
cvd890_106	BG505 SOSIPv8.1-GT1.1 AviB	20	100	negative	50	16	19	6.46547	BG505 SOSIPv8.1-GT1.1 Super-KO AviB	100	100	3.40748	0.19	0.16	negative
cvd890_106	BG505 SOSIP.664 AviB	21	100	negative	50	35.75	39.5	17.3869	BG505 SOSIP v5 base KO + 613T aviB	100	100	1.92217	0.395	0.3575	negative
cvd890_106	BG505 SOSIPv8.1-GT1.1 AviB	21	100	negative	50	6.75	10.5	4.10645	BG505 SOSIPv8.1-GT1.1 Apex KO AviB	100	100	4.19382	0.105	0.0675	negative
cvd890_106	BG505 SOSIPv8.1-GT1.1 AviB	21	100	negative	50	6.75	10.5	4.10645	BG505 SOSIPv8.1-GT1.1 CD4bs-KO AviB	100	100	3.49485	0.105	0.0675	negative
cvd890_106	BG505 SOSIPv8.1-GT1.1 AviB	21	100	negative	50	6.75	10.5	4.10645	BG505 SOSIPv8.1-GT1.1 Super-KO AviB	100	100	3.93171	0.105	0.0675	negative
cvd890_481	BG505 SOSIP.664 AviB	6	100	negative	50	10	10.5	5.7665	BG505 SOSIP v5 base KO + 613T aviB	100	100	3.66959	0.105	0.1	negative
cvd890_481	BG505 SOSIPv8.1-GT1.1 AviB	6	100	negative	50	11.25	11.75	4.80542	BG505 SOSIPv8.1-GT1.1 Apex KO AviB	100	100	4.36856	0.1175	0.1125	negative
cvd890_481	BG505 SOSIPv8.1-GT1.1 AviB	6	100	negative	50	11.25	11.75	4.80542	BG505 SOSIPv8.1-GT1.1 CD4bs-KO AviB	100	100	5.1549	0.1175	0.1125	negative
cvd890_481	BG505 SOSIPv8.1-GT1.1 AviB	6	100	negative	50	11.25	11.75	4.80542	BG505 SOSIPv8.1-GT1.1 Super-KO AviB	100	100	5.85387	0.1175	0.1125	negative
cvd890_481	BG505 SOSIP.664 AviB	9	100	negative	50	18	18	13.6299	BG505 SOSIP v5 base KO + 613T aviB	100	100	4.89279	0.18	0.18	negative
cvd890_481	BG505 SOSIPv8.1-GT1.1 AviB	9	100	negative	50	8.75	8.75	5.50439	BG505 SOSIPv8.1-GT1.1 Apex KO AviB	100	100	9.52347	0.0875	0.0875	negative
cvd890_481	BG505 SOSIPv8.1-GT1.1 AviB	9	100	negative	50	8.75	8.75	5.50439	BG505 SOSIPv8.1-GT1.1 CD4bs-KO AviB	100	100	3.66959	0.0875	0.0875	negative
cvd890_481	BG505 SOSIPv8.1-GT1.1 AviB	9	100	negative	50	8.75	8.75	5.50439	BG505 SOSIPv8.1-GT1.1 Super-KO AviB	100	100	4.54331	0.0875	0.0875	negative
cvd890_481	BG505 SOSIP.664 AviB	12	100	positive	50	2421	2424.75	1143.34	BG505 SOSIP v5 base KO + 613T aviB	400.25	404	195.799	6.00186	6.04872	positive
cvd890_481	BG505 SOSIPv8.1-GT1.1 AviB	12	100	positive	50	545	548.75	244.814	BG505 SOSIPv8.1-GT1.1 Apex KO AviB	501.5	505.25	228.825	1.0861	1.08674	negative
cvd890_481	BG505 SOSIPv8.1-GT1.1 AviB	12	100	positive	50	545	548.75	244.814	BG505 SOSIPv8.1-GT1.1 CD4bs-KO AviB	260.25	264	120.31	2.0786	2.09414	negative
cvd890_481	BG505 SOSIPv8.1-GT1.1 AviB	12	100	positive	50	545	548.75	244.814	BG505 SOSIPv8.1-GT1.1 Super-KO AviB	391.25	395	178.674	1.38924	1.39297	negative
cvd890_481	BG505 SOSIP.664 AviB	15	100	positive	50	168.75	176	85.9733	BG505 SOSIP v5 base KO + 613T aviB	100	100	29.0073	1.76	1.6875	negative
cvd890_481	BG505 SOSIPv8.1-GT1.1 AviB	15	100	negative	50	70.25	77.5	29.9683	BG505 SOSIPv8.1-GT1.1 Apex KO AviB	100	100	25.5124	0.775	0.7025	negative
cvd890_481	BG505 SOSIPv8.1-GT1.1 AviB	15	100	negative	50	70.25	77.5	29.9683	BG505 SOSIPv8.1-GT1.1 CD4bs-KO AviB	100	100	31.9779	0.775	0.7025	negative
cvd890_481	BG505 SOSIPv8.1-GT1.1 AviB	15	100	negative	50	70.25	77.5	29.9683	BG505 SOSIPv8.1-GT1.1 Super-KO AviB	100	100	33.8127	0.775	0.7025	negative
cvd890_481	BG505 SOSIP.664 AviB	18	100	positive	50	1091.75	1093.25	541.265	BG505 SOSIP v5 base KO + 613T aviB	173.5	175	84.7501	6.24714	6.29251	positive
cvd890_481	BG505 SOSIPv8.1-GT1.1 AviB	18	100	positive	50	410.5	412	195.974	BG505 SOSIPv8.1-GT1.1 Apex KO AviB	404.75	406.25	194.576	1.01415	1.01421	negative
cvd890_481	BG505 SOSIPv8.1-GT1.1 AviB	18	100	positive	50	410.5	412	195.974	BG505 SOSIPv8.1-GT1.1 CD4bs-KO AviB	140	141.5	66.9264	2.91166	2.93214	positive
cvd890_481	BG505 SOSIPv8.1-GT1.1 AviB	18	100	positive	50	410.5	412	195.974	BG505 SOSIPv8.1-GT1.1 Super-KO AviB	231.75	233.25	108.253	1.76635	1.77131	negative
cvd890_481	BG505 SOSIP.664 AviB	20	100	positive	50	361	362.25	164.083	BG505 SOSIP v5 base KO + 613T aviB	100	100	26.2114	3.6225	3.61	positive
cvd890_481	BG505 SOSIPv8.1-GT1.1 AviB	20	100	negative	50	84.5	85.75	39.7539	BG505 SOSIPv8.1-GT1.1 Apex KO AviB	100	100	39.1423	0.8575	0.845	negative
cvd890_481	BG505 SOSIPv8.1-GT1.1 AviB	20	100	negative	50	84.5	85.75	39.7539	BG505 SOSIPv8.1-GT1.1 CD4bs-KO AviB	100	100	19.9206	0.8575	0.845	negative
cvd890_481	BG505 SOSIPv8.1-GT1.1 AviB	20	100	negative	50	84.5	85.75	39.7539	BG505 SOSIPv8.1-GT1.1 Super-KO AviB	100	100	29.182	0.8575	0.845	negative
cvd890_481	BG505 SOSIP.664 AviB	21	100	positive	50	100	100.5	46.831	BG505 SOSIP v5 base KO + 613T aviB	100	100	5.85387	1.005	1	negative
cvd890_481	BG505 SOSIPv8.1-GT1.1 AviB	21	100	negative	50	26	26.5	12.9309	BG505 SOSIPv8.1-GT1.1 Apex KO AviB	100	100	11.8825	0.265	0.26	negative
cvd890_481	BG505 SOSIPv8.1-GT1.1 AviB	21	100	negative	50	26	26.5	12.9309	BG505 SOSIPv8.1-GT1.1 CD4bs-KO AviB	100	100	6.64022	0.265	0.26	negative
cvd890_481	BG505 SOSIPv8.1-GT1.1 AviB	21	100	negative	50	26	26.5	12.9309	BG505 SOSIPv8.1-GT1.1 Super-KO AviB	100	100	10.834	0.265	0.26	negative
cvd890_987	BG505 SOSIP.664 AviB	6	100	negative	50	3	3.5	5.7665	BG505 SOSIP v5 base KO + 613T aviB	100	100	0.873713	0.035	0.03	negative
cvd890_987	BG505 SOSIPv8.1-GT1.1 AviB	6	100	negative	50	3.25	3.75	3.40748	BG505 SOSIPv8.1-GT1.1 Apex KO AviB	100	100	2.18428	0.0375	0.0325	negative
cvd890_987	BG505 SOSIPv8.1-GT1.1 AviB	6	100	negative	50	3.25	3.75	3.40748	BG505 SOSIPv8.1-GT1.1 CD4bs-KO AviB	100	100	3.49485	0.0375	0.0325	negative
cvd890_987	BG505 SOSIPv8.1-GT1.1 AviB	6	100	negative	50	3.25	3.75	3.40748	BG505 SOSIPv8.1-GT1.1 Super-KO AviB	100	100	4.54331	0.0375	0.0325	negative
cvd890_987	BG505 SOSIP.664 AviB	9	100	negative	50	2.75	2.75	2.97062	BG505 SOSIP v5 base KO + 613T aviB	100	100	2.18428	0.0275	0.0275	negative
cvd890_987	BG505 SOSIPv8.1-GT1.1 AviB	9	100	negative	50	2.5	2.5	2.4464	BG505 SOSIPv8.1-GT1.1 Apex KO AviB	100	100	3.84434	0.025	0.025	negative
cvd890_987	BG505 SOSIPv8.1-GT1.1 AviB	9	100	negative	50	2.5	2.5	2.4464	BG505 SOSIPv8.1-GT1.1 CD4bs-KO AviB	100	100	2.97062	0.025	0.025	negative
cvd890_987	BG505 SOSIPv8.1-GT1.1 AviB	9	100	negative	50	2.5	2.5	2.4464	BG505 SOSIPv8.1-GT1.1 Super-KO AviB	100	100	1.57268	0.025	0.025	negative
cvd890_987	BG505 SOSIP.664 AviB	12	100	positive	50	3480.75	3485.75	1675.17	BG505 SOSIP v5 base KO + 613T aviB	340.25	345.25	193.265	10.0963	10.23	positive
cvd890_987	BG505 SOSIPv8.1-GT1.1 AviB	12	100	positive	50	741	746	346.864	BG505 SOSIPv8.1-GT1.1 Apex KO AviB	1091.75	1096.75	508.938	0.680191	0.678727	negative
cvd890_987	BG505 SOSIPv8.1-GT1.1 AviB	12	100	positive	50	741	746	346.864	BG505 SOSIPv8.1-GT1.1 CD4bs-KO AviB	319.5	324.5	157.268	2.29892	2.31925	negative
cvd890_987	BG505 SOSIPv8.1-GT1.1 AviB	12	100	positive	50	741	746	346.864	BG505 SOSIPv8.1-GT1.1 Super-KO AviB	900.5	905.5	430.041	0.823854	0.822876	negative
cvd890_987	BG505 SOSIP.664 AviB	15	100	positive	50	185.5	190.75	99.4285	BG505 SOSIP v5 base KO + 613T aviB	100	100	35.2106	1.9075	1.855	negative
cvd890_987	BG505 SOSIPv8.1-GT1.1 AviB	15	100	negative	50	44.75	50	27.5219	BG505 SOSIPv8.1-GT1.1 Apex KO AviB	100	100	39.4918	0.5	0.4475	negative
cvd890_987	BG505 SOSIPv8.1-GT1.1 AviB	15	100	negative	50	44.75	50	27.5219	BG505 SOSIPv8.1-GT1.1 CD4bs-KO AviB	100	100	33.6379	0.5	0.4475	negative
cvd890_987	BG505 SOSIPv8.1-GT1.1 AviB	15	100	negative	50	44.75	50	27.5219	BG505 SOSIPv8.1-GT1.1 Super-KO AviB	100	100	33.5506	0.5	0.4475	negative
cvd890_987	BG505 SOSIP.664 AviB	18	100	positive	50	425	425	194.488	BG505 SOSIP v5 base KO + 613T aviB	100	100	20.4449	4.25	4.25	positive
cvd890_987	BG505 SOSIPv8.1-GT1.1 AviB	18	100	positive	50	104.5	104.5	53.4712	BG505 SOSIPv8.1-GT1.1 Apex KO AviB	123	123	61.422	0.849593	0.849593	negative
cvd890_987	BG505 SOSIPv8.1-GT1.1 AviB	18	100	positive	50	104.5	104.5	53.4712	BG505 SOSIPv8.1-GT1.1 CD4bs-KO AviB	100	100	15.5521	1.045	1.045	negative
cvd890_987	BG505 SOSIPv8.1-GT1.1 AviB	18	100	positive	50	104.5	104.5	53.4712	BG505 SOSIPv8.1-GT1.1 Super-KO AviB	100	100	40.715	1.045	1.045	negative
cvd890_987	BG505 SOSIP.664 AviB	20	100	negative	50	39	41	18.8722	BG505 SOSIP v5 base KO + 613T aviB	100	100	4.80542	0.41	0.39	negative
cvd890_987	BG505 SOSIPv8.1-GT1.1 AviB	20	100	negative	50	9.5	11.5	4.71805	BG505 SOSIPv8.1-GT1.1 Apex KO AviB	100	100	3.58222	0.115	0.095	negative
cvd890_987	BG505 SOSIPv8.1-GT1.1 AviB	20	100	negative	50	9.5	11.5	4.71805	BG505 SOSIPv8.1-GT1.1 CD4bs-KO AviB	100	100	3.40748	0.115	0.095	negative
cvd890_987	BG505 SOSIPv8.1-GT1.1 AviB	20	100	negative	50	9.5	11.5	4.71805	BG505 SOSIPv8.1-GT1.1 Super-KO AviB	100	100	3.23274	0.115	0.095	negative
cvd890_987	BG505 SOSIP.664 AviB	21	100	negative	50	13.5	13.5	7.68867	BG505 SOSIP v5 base KO + 613T aviB	100	100	0.873713	0.135	0.135	negative
cvd890_987	BG505 SOSIPv8.1-GT1.1 AviB	21	100	negative	50	7	7	5.59176	BG505 SOSIPv8.1-GT1.1 Apex KO AviB	100	100	3.93171	0.07	0.07	negative
cvd890_987	BG505 SOSIPv8.1-GT1.1 AviB	21	100	negative	50	7	7	5.59176	BG505 SOSIPv8.1-GT1.1 CD4bs-KO AviB	100	100	1.57268	0.07	0.07	negative
cvd890_987	BG505 SOSIPv8.1-GT1.1 AviB	21	100	negative	50	7	7	5.59176	BG505 SOSIPv8.1-GT1.1 Super-KO AviB	100	100	2.62114	0.07	0.07	negative
cvd890_517	BG505 SOSIP.664 AviB	6	100	negative	50	5.5	7.5	3.05799	BG505 SOSIP v5 base KO + 613T aviB	100	100	1.57268	0.075	0.055	negative
cvd890_517	BG505 SOSIPv8.1-GT1.1 AviB	6	100	negative	50	2	4	0.69897	BG505 SOSIPv8.1-GT1.1 Apex KO AviB	100	100	2.27165	0.04	0.02	negative
cvd890_517	BG505 SOSIPv8.1-GT1.1 AviB	6	100	negative	50	2	4	0.69897	BG505 SOSIPv8.1-GT1.1 CD4bs-KO AviB	100	100	3.75696	0.04	0.02	negative
cvd890_517	BG505 SOSIPv8.1-GT1.1 AviB	6	100	negative	50	2	4	0.69897	BG505 SOSIPv8.1-GT1.1 Super-KO AviB	100	100	5.1549	0.04	0.02	negative
cvd890_517	BG505 SOSIP.664 AviB	9	100	negative	50	5.5	7	5.41702	BG505 SOSIP v5 base KO + 613T aviB	100	100	5.50439	0.07	0.055	negative
cvd890_517	BG505 SOSIPv8.1-GT1.1 AviB	9	100	negative	50	2	3.5	1.74743	BG505 SOSIPv8.1-GT1.1 Apex KO AviB	100	100	3.40748	0.035	0.02	negative
cvd890_517	BG505 SOSIPv8.1-GT1.1 AviB	9	100	negative	50	2	3.5	1.74743	BG505 SOSIPv8.1-GT1.1 CD4bs-KO AviB	100	100	5.41702	0.035	0.02	negative
cvd890_517	BG505 SOSIPv8.1-GT1.1 AviB	9	100	negative	50	2	3.5	1.74743	BG505 SOSIPv8.1-GT1.1 Super-KO AviB	100	100	3.14537	0.035	0.02	negative
cvd890_517	BG505 SOSIP.664 AviB	12	100	negative	50	20.75	29.5	12.9309	BG505 SOSIP v5 base KO + 613T aviB	100	100	57.3155	0.295	0.2075	negative
cvd890_517	BG505 SOSIPv8.1-GT1.1 AviB	12	100	negative	50	20.5	29.25	7.16444	BG505 SOSIPv8.1-GT1.1 Apex KO AviB	100	100	6.9897	0.2925	0.205	negative
cvd890_517	BG505 SOSIPv8.1-GT1.1 AviB	12	100	negative	50	20.5	29.25	7.16444	BG505 SOSIPv8.1-GT1.1 CD4bs-KO AviB	100	100	16.1637	0.2925	0.205	negative
cvd890_517	BG505 SOSIPv8.1-GT1.1 AviB	12	100	negative	50	20.5	29.25	7.16444	BG505 SOSIPv8.1-GT1.1 Super-KO AviB	100	100	13.1931	0.2925	0.205	negative
cvd890_517	BG505 SOSIP.664 AviB	15	100	negative	50	26.5	37.25	11.7951	BG505 SOSIP v5 base KO + 613T aviB	100	100	25.9493	0.3725	0.265	negative
cvd890_517	BG505 SOSIPv8.1-GT1.1 AviB	15	100	negative	50	8.25	19	2.88325	BG505 SOSIPv8.1-GT1.1 Apex KO AviB	100	100	6.64022	0.19	0.0825	negative
cvd890_517	BG505 SOSIPv8.1-GT1.1 AviB	15	100	negative	50	8.25	19	2.88325	BG505 SOSIPv8.1-GT1.1 CD4bs-KO AviB	100	100	23.765	0.19	0.0825	negative
cvd890_517	BG505 SOSIPv8.1-GT1.1 AviB	15	100	negative	50	8.25	19	2.88325	BG505 SOSIPv8.1-GT1.1 Super-KO AviB	100	100	13.3678	0.19	0.0825	negative
cvd890_517	BG505 SOSIP.664 AviB	18	100	positive	50	1119	1120.5	561.797	BG505 SOSIP v5 base KO + 613T aviB	216.75	218.25	105.981	5.13402	5.16263	positive
cvd890_517	BG505 SOSIPv8.1-GT1.1 AviB	18	100	positive	50	358.75	360.25	170.811	BG505 SOSIPv8.1-GT1.1 Apex KO AviB	597.25	598.75	285.267	0.60167	0.60067	negative
cvd890_517	BG505 SOSIPv8.1-GT1.1 AviB	18	100	positive	50	358.75	360.25	170.811	BG505 SOSIPv8.1-GT1.1 CD4bs-KO AviB	180	181.5	86.6723	1.98485	1.99306	negative
cvd890_517	BG505 SOSIPv8.1-GT1.1 AviB	18	100	positive	50	358.75	360.25	170.811	BG505 SOSIPv8.1-GT1.1 Super-KO AviB	469.5	471	218.952	0.764862	0.764111	negative
cvd890_517	BG505 SOSIP.664 AviB	20	100	negative	50	21.75	24.75	10.9214	BG505 SOSIP v5 base KO + 613T aviB	100	100	11.2709	0.2475	0.2175	negative
cvd890_517	BG505 SOSIPv8.1-GT1.1 AviB	20	100	negative	50	5.5	8.5	2.97062	BG505 SOSIPv8.1-GT1.1 Apex KO AviB	100	100	5.67913	0.085	0.055	negative
cvd890_517	BG505 SOSIPv8.1-GT1.1 AviB	20	100	negative	50	5.5	8.5	2.97062	BG505 SOSIPv8.1-GT1.1 CD4bs-KO AviB	100	100	7.16444	0.085	0.055	negative
cvd890_517	BG505 SOSIPv8.1-GT1.1 AviB	20	100	negative	50	5.5	8.5	2.97062	BG505 SOSIPv8.1-GT1.1 Super-KO AviB	100	100	3.40748	0.085	0.055	negative
cvd890_517	BG505 SOSIP.664 AviB	21	100	negative	50	5	9.25	5.06753	BG505 SOSIP v5 base KO + 613T aviB	100	100	2.70851	0.0925	0.05	negative
cvd890_517	BG505 SOSIPv8.1-GT1.1 AviB	21	100	negative	50	1	4	0.873713	BG505 SOSIPv8.1-GT1.1 Apex KO AviB	100	100	1.74743	0.04	0.01	negative
cvd890_517	BG505 SOSIPv8.1-GT1.1 AviB	21	100	negative	50	1	4	0.873713	BG505 SOSIPv8.1-GT1.1 CD4bs-KO AviB	100	100	3.05799	0.04	0.01	negative
cvd890_517	BG505 SOSIPv8.1-GT1.1 AviB	21	100	negative	50	1	4	0.873713	BG505 SOSIPv8.1-GT1.1 Super-KO AviB	100	100	2.53377	0.04	0.01	negative
cvd890_717	BG505 SOSIP.664 AviB	6	100	negative	50	8	8	4.89279	BG505 SOSIP v5 base KO + 613T aviB	100	100	1.48531	0.08	0.08	negative
cvd890_717	BG505 SOSIPv8.1-GT1.1 AviB	6	100	negative	50	4.25	4.25	2.70851	BG505 SOSIPv8.1-GT1.1 Apex KO AviB	100	100	4.63068	0.0425	0.0425	negative
cvd890_717	BG505 SOSIPv8.1-GT1.1 AviB	6	100	negative	50	4.25	4.25	2.70851	BG505 SOSIPv8.1-GT1.1 CD4bs-KO AviB	100	100	2.97062	0.0425	0.0425	negative
cvd890_717	BG505 SOSIPv8.1-GT1.1 AviB	6	100	negative	50	4.25	4.25	2.70851	BG505 SOSIPv8.1-GT1.1 Super-KO AviB	100	100	6.46547	0.0425	0.0425	negative
cvd890_717	BG505 SOSIP.664 AviB	9	100	negative	50	4	4	3.49485	BG505 SOSIP v5 base KO + 613T aviB	100	100	2.4464	0.04	0.04	negative
cvd890_717	BG505 SOSIPv8.1-GT1.1 AviB	9	100	negative	50	2.5	2.5	2.27165	BG505 SOSIPv8.1-GT1.1 Apex KO AviB	100	100	2.97062	0.025	0.025	negative
cvd890_717	BG505 SOSIPv8.1-GT1.1 AviB	9	100	negative	50	2.5	2.5	2.27165	BG505 SOSIPv8.1-GT1.1 CD4bs-KO AviB	100	100	2.27165	0.025	0.025	negative
cvd890_717	BG505 SOSIPv8.1-GT1.1 AviB	9	100	negative	50	2.5	2.5	2.27165	BG505 SOSIPv8.1-GT1.1 Super-KO AviB	100	100	2.35902	0.025	0.025	negative
cvd890_717	BG505 SOSIP.664 AviB	12	100	positive	50	8246.5	8247.75	4471.49	BG505 SOSIP v5 base KO + 613T aviB	2611.25	2612.5	1293.79	3.15703	3.15807	positive
cvd890_717	BG505 SOSIPv8.1-GT1.1 AviB	12	100	positive	50	3920.25	3921.5	1937.46	BG505 SOSIPv8.1-GT1.1 Apex KO AviB	5316	5317.25	2564.52	0.737505	0.737444	negative
cvd890_717	BG505 SOSIPv8.1-GT1.1 AviB	12	100	positive	50	3920.25	3921.5	1937.46	BG505 SOSIPv8.1-GT1.1 CD4bs-KO AviB	2464.5	2465.75	1227.83	1.59039	1.59069	negative
cvd890_717	BG505 SOSIPv8.1-GT1.1 AviB	12	100	positive	50	3920.25	3921.5	1937.46	BG505 SOSIPv8.1-GT1.1 Super-KO AviB	4467	4468.25	2155.71	0.877637	0.877602	negative
cvd890_717	BG505 SOSIP.664 AviB	15	100	positive	50	834.5	836	411.868	BG505 SOSIP v5 base KO + 613T aviB	203.25	204.75	118.388	4.08303	4.10578	positive
cvd890_717	BG505 SOSIPv8.1-GT1.1 AviB	15	100	positive	50	308.5	310	146.434	BG505 SOSIPv8.1-GT1.1 Apex KO AviB	338.75	340.25	164.52	0.911095	0.910701	negative
cvd890_717	BG505 SOSIPv8.1-GT1.1 AviB	15	100	positive	50	308.5	310	146.434	BG505 SOSIPv8.1-GT1.1 CD4bs-KO AviB	206.75	208.25	119.611	1.4886	1.49214	negative
cvd890_717	BG505 SOSIPv8.1-GT1.1 AviB	15	100	positive	50	308.5	310	146.434	BG505 SOSIPv8.1-GT1.1 Super-KO AviB	302.25	303.75	147.046	1.02058	1.02068	negative
cvd890_717	BG505 SOSIP.664 AviB	18	100	positive	50	1666	1666	870.742	BG505 SOSIP v5 base KO + 613T aviB	647	647	309.032	2.57496	2.57496	positive
cvd890_717	BG505 SOSIPv8.1-GT1.1 AviB	18	100	positive	50	953.25	953.25	461.932	BG505 SOSIPv8.1-GT1.1 Apex KO AviB	1169.5	1169.5	549.39	0.815092	0.815092	negative
cvd890_717	BG505 SOSIPv8.1-GT1.1 AviB	18	100	positive	50	953.25	953.25	461.932	BG505 SOSIPv8.1-GT1.1 CD4bs-KO AviB	504.25	504.25	239.485	1.89043	1.89043	negative
cvd890_717	BG505 SOSIPv8.1-GT1.1 AviB	18	100	positive	50	953.25	953.25	461.932	BG505 SOSIPv8.1-GT1.1 Super-KO AviB	901.5	901.5	417.635	1.0574	1.0574	negative
cvd890_717	BG505 SOSIP.664 AviB	20	100	positive	50	111.75	113.75	51.9859	BG505 SOSIP v5 base KO + 613T aviB	100	100	21.0565	1.1375	1.1175	negative
cvd890_717	BG505 SOSIPv8.1-GT1.1 AviB	20	100	negative	50	55.5	57.5	26.0366	BG505 SOSIPv8.1-GT1.1 Apex KO AviB	100	100	28.6578	0.575	0.555	negative
cvd890_717	BG505 SOSIPv8.1-GT1.1 AviB	20	100	negative	50	55.5	57.5	26.0366	BG505 SOSIPv8.1-GT1.1 CD4bs-KO AviB	100	100	18.6974	0.575	0.555	negative
cvd890_717	BG505 SOSIPv8.1-GT1.1 AviB	20	100	negative	50	55.5	57.5	26.0366	BG505 SOSIPv8.1-GT1.1 Super-KO AviB	100	100	20.5322	0.575	0.555	negative
cvd890_717	BG505 SOSIP.664 AviB	21	100	negative	50	23.5	24.5	11.8825	BG505 SOSIP v5 base KO + 613T aviB	100	100	4.10645	0.245	0.235	negative
cvd890_717	BG505 SOSIPv8.1-GT1.1 AviB	21	100	negative	50	16.5	17.5	8.03816	BG505 SOSIPv8.1-GT1.1 Apex KO AviB	100	100	9.08661	0.175	0.165	negative
cvd890_717	BG505 SOSIPv8.1-GT1.1 AviB	21	100	negative	50	16.5	17.5	8.03816	BG505 SOSIPv8.1-GT1.1 CD4bs-KO AviB	100	100	5.7665	0.175	0.165	negative
cvd890_717	BG505 SOSIPv8.1-GT1.1 AviB	21	100	negative	50	16.5	17.5	8.03816	BG505 SOSIPv8.1-GT1.1 Super-KO AviB	100	100	5.1549	0.175	0.165	negative
cvd890_703	BG505 SOSIP.664 AviB	6	100	negative	50	2.5	2.5	4.01908	BG505 SOSIP v5 base KO + 613T aviB	100	100	0.174743	0.025	0.025	negative
cvd890_703	BG505 SOSIPv8.1-GT1.1 AviB	6	100	negative	50	5.5	5.5	3.32011	BG505 SOSIPv8.1-GT1.1 Apex KO AviB	100	100	1.48531	0.055	0.055	negative
cvd890_703	BG505 SOSIPv8.1-GT1.1 AviB	6	100	negative	50	5.5	5.5	3.32011	BG505 SOSIPv8.1-GT1.1 CD4bs-KO AviB	100	100	2.00954	0.055	0.055	negative
cvd890_703	BG505 SOSIPv8.1-GT1.1 AviB	6	100	negative	50	5.5	5.5	3.32011	BG505 SOSIPv8.1-GT1.1 Super-KO AviB	100	100	4.89279	0.055	0.055	negative
cvd890_703	BG505 SOSIP.664 AviB	9	100	negative	50	1	1.25	3.66959	BG505 SOSIP v5 base KO + 613T aviB	100	100	0.436856	0.0125	0.01	negative
cvd890_703	BG505 SOSIPv8.1-GT1.1 AviB	9	100	negative	50	3.75	4	1.66005	BG505 SOSIPv8.1-GT1.1 Apex KO AviB	100	100	2.27165	0.04	0.0375	negative
cvd890_703	BG505 SOSIPv8.1-GT1.1 AviB	9	100	negative	50	3.75	4	1.66005	BG505 SOSIPv8.1-GT1.1 CD4bs-KO AviB	100	100	2.35902	0.04	0.0375	negative
cvd890_703	BG505 SOSIPv8.1-GT1.1 AviB	9	100	negative	50	3.75	4	1.66005	BG505 SOSIPv8.1-GT1.1 Super-KO AviB	100	100	0.961084	0.04	0.0375	negative
cvd890_703	BG505 SOSIP.664 AviB	12	100	positive	50	197.75	202	109.301	BG505 SOSIP v5 base KO + 613T aviB	100	100	34.7738	2.02	1.9775	negative
cvd890_703	BG505 SOSIPv8.1-GT1.1 AviB	12	100	negative	50	55.75	60	32.4147	BG505 SOSIPv8.1-GT1.1 Apex KO AviB	100	100	11.6204	0.6	0.5575	negative
cvd890_703	BG505 SOSIPv8.1-GT1.1 AviB	12	100	negative	50	55.75	60	32.4147	BG505 SOSIPv8.1-GT1.1 CD4bs-KO AviB	100	100	16.1637	0.6	0.5575	negative
cvd890_703	BG505 SOSIPv8.1-GT1.1 AviB	12	100	negative	50	55.75	60	32.4147	BG505 SOSIPv8.1-GT1.1 Super-KO AviB	100	100	18.9596	0.6	0.5575	negative
cvd890_703	BG505 SOSIP.664 AviB	15	100	negative	50	19.5	24.25	18.6974	BG505 SOSIP v5 base KO + 613T aviB	100	100	6.9897	0.2425	0.195	negative
cvd890_703	BG505 SOSIPv8.1-GT1.1 AviB	15	100	negative	50	18	22.75	11.533	BG505 SOSIPv8.1-GT1.1 Apex KO AviB	100	100	4.01908	0.2275	0.18	negative
cvd890_703	BG505 SOSIPv8.1-GT1.1 AviB	15	100	negative	50	18	22.75	11.533	BG505 SOSIPv8.1-GT1.1 CD4bs-KO AviB	100	100	18.7848	0.2275	0.18	negative
cvd890_703	BG505 SOSIPv8.1-GT1.1 AviB	15	100	negative	50	18	22.75	11.533	BG505 SOSIPv8.1-GT1.1 Super-KO AviB	100	100	8.30027	0.2275	0.18	negative
cvd890_703	BG505 SOSIP.664 AviB	18	100	positive	50	188.75	188.75	88.5071	BG505 SOSIP v5 base KO + 613T aviB	100	100	7.16444	1.8875	1.8875	negative
cvd890_703	BG505 SOSIPv8.1-GT1.1 AviB	18	100	negative	50	46.25	46.25	28.8325	BG505 SOSIPv8.1-GT1.1 Apex KO AviB	100	100	22.367	0.4625	0.4625	negative
cvd890_703	BG505 SOSIPv8.1-GT1.1 AviB	18	100	negative	50	46.25	46.25	28.8325	BG505 SOSIPv8.1-GT1.1 CD4bs-KO AviB	100	100	8.8245	0.4625	0.4625	negative
cvd890_703	BG505 SOSIPv8.1-GT1.1 AviB	18	100	negative	50	46.25	46.25	28.8325	BG505 SOSIPv8.1-GT1.1 Super-KO AviB	100	100	13.1931	0.4625	0.4625	negative
cvd890_703	BG505 SOSIP.664 AviB	20	100	negative	50	26.25	27.25	11.533	BG505 SOSIP v5 base KO + 613T aviB	100	100	3.84434	0.2725	0.2625	negative
cvd890_703	BG505 SOSIPv8.1-GT1.1 AviB	20	100	negative	50	7	8	3.32011	BG505 SOSIPv8.1-GT1.1 Apex KO AviB	100	100	2.27165	0.08	0.07	negative
cvd890_703	BG505 SOSIPv8.1-GT1.1 AviB	20	100	negative	50	7	8	3.32011	BG505 SOSIPv8.1-GT1.1 CD4bs-KO AviB	100	100	3.84434	0.08	0.07	negative
cvd890_703	BG505 SOSIPv8.1-GT1.1 AviB	20	100	negative	50	7	8	3.32011	BG505 SOSIPv8.1-GT1.1 Super-KO AviB	100	100	0.174743	0.08	0.07	negative
cvd890_703	BG505 SOSIP.664 AviB	21	100	negative	50	6.5	7	5.94125	BG505 SOSIP v5 base KO + 613T aviB	100	100	1.39794	0.07	0.065	negative
cvd890_703	BG505 SOSIPv8.1-GT1.1 AviB	21	100	negative	50	4.5	5	4.01908	BG505 SOSIPv8.1-GT1.1 Apex KO AviB	100	100	2.00954	0.05	0.045	negative
cvd890_703	BG505 SOSIPv8.1-GT1.1 AviB	21	100	negative	50	4.5	5	4.01908	BG505 SOSIPv8.1-GT1.1 CD4bs-KO AviB	100	100	1.2232	0.05	0.045	negative
cvd890_703	BG505 SOSIPv8.1-GT1.1 AviB	21	100	negative	50	4.5	5	4.01908	BG505 SOSIPv8.1-GT1.1 Super-KO AviB	100	100	1.2232	0.05	0.045	negative
cvd890_790	BG505 SOSIP.664 AviB	6	100	negative	50	22.5	23.5	14.1541	BG505 SOSIP v5 base KO + 613T aviB	100	100	1.2232	0.235	0.225	negative
cvd890_790	BG505 SOSIPv8.1-GT1.1 AviB	6	100	negative	50	4.25	5.25	3.40748	BG505 SOSIPv8.1-GT1.1 Apex KO AviB	100	100	5.24228	0.0525	0.0425	negative
cvd890_790	BG505 SOSIPv8.1-GT1.1 AviB	6	100	negative	50	4.25	5.25	3.40748	BG505 SOSIPv8.1-GT1.1 CD4bs-KO AviB	100	100	3.05799	0.0525	0.0425	negative
cvd890_790	BG505 SOSIPv8.1-GT1.1 AviB	6	100	negative	50	4.25	5.25	3.40748	BG505 SOSIPv8.1-GT1.1 Super-KO AviB	100	100	6.46547	0.0525	0.0425	negative
cvd890_790	BG505 SOSIP.664 AviB	9	100	negative	50	9.75	12	7.86341	BG505 SOSIP v5 base KO + 613T aviB	100	100	3.84434	0.12	0.0975	negative
cvd890_790	BG505 SOSIPv8.1-GT1.1 AviB	9	100	negative	50	3.5	5.75	3.14537	BG505 SOSIPv8.1-GT1.1 Apex KO AviB	100	100	4.63068	0.0575	0.035	negative
cvd890_790	BG505 SOSIPv8.1-GT1.1 AviB	9	100	negative	50	3.5	5.75	3.14537	BG505 SOSIPv8.1-GT1.1 CD4bs-KO AviB	100	100	1.31057	0.0575	0.035	negative
cvd890_790	BG505 SOSIPv8.1-GT1.1 AviB	9	100	negative	50	3.5	5.75	3.14537	BG505 SOSIPv8.1-GT1.1 Super-KO AviB	100	100	1.04846	0.0575	0.035	negative
cvd890_790	BG505 SOSIP.664 AviB	12	100	positive	50	6661.25	6665	3464.88	BG505 SOSIP v5 base KO + 613T aviB	2022	2025.75	975.063	3.29014	3.29439	positive
cvd890_790	BG505 SOSIPv8.1-GT1.1 AviB	12	100	positive	50	4852	4855.75	2345.57	BG505 SOSIPv8.1-GT1.1 Apex KO AviB	7591.25	7595	3691.17	0.639335	0.639157	negative
cvd890_790	BG505 SOSIPv8.1-GT1.1 AviB	12	100	positive	50	4852	4855.75	2345.57	BG505 SOSIPv8.1-GT1.1 CD4bs-KO AviB	2115.25	2119	1034.56	2.29153	2.29382	negative
cvd890_790	BG505 SOSIPv8.1-GT1.1 AviB	12	100	positive	50	4852	4855.75	2345.57	BG505 SOSIPv8.1-GT1.1 Super-KO AviB	4698.75	4702.5	2251.21	1.03259	1.03262	negative
cvd890_790	BG505 SOSIP.664 AviB	15	100	positive	50	960.75	962.25	468.397	BG505 SOSIP v5 base KO + 613T aviB	259.25	260.75	133.591	3.69032	3.70588	positive
cvd890_790	BG505 SOSIPv8.1-GT1.1 AviB	15	100	positive	50	536.5	538	253.551	BG505 SOSIPv8.1-GT1.1 Apex KO AviB	811.75	813.25	380.677	0.661543	0.660918	negative
cvd890_790	BG505 SOSIPv8.1-GT1.1 AviB	15	100	positive	50	536.5	538	253.551	BG505 SOSIPv8.1-GT1.1 CD4bs-KO AviB	298.5	300	159.715	1.79333	1.79732	negative
cvd890_790	BG505 SOSIPv8.1-GT1.1 AviB	15	100	positive	50	536.5	538	253.551	BG505 SOSIPv8.1-GT1.1 Super-KO AviB	555.75	557.25	275.307	0.965455	0.965362	negative
cvd890_790	BG505 SOSIP.664 AviB	18	100	positive	50	1845.5	1845.5	961.258	BG505 SOSIP v5 base KO + 613T aviB	779.5	779.5	381.026	2.36754	2.36754	negative
cvd890_790	BG505 SOSIPv8.1-GT1.1 AviB	18	100	positive	50	1529.75	1529.75	765.197	BG505 SOSIPv8.1-GT1.1 Apex KO AviB	2237	2237	1120.45	0.68384	0.68384	negative
cvd890_790	BG505 SOSIPv8.1-GT1.1 AviB	18	100	positive	50	1529.75	1529.75	765.197	BG505 SOSIPv8.1-GT1.1 CD4bs-KO AviB	685.25	685.25	338.738	2.2324	2.2324	negative
cvd890_790	BG505 SOSIPv8.1-GT1.1 AviB	18	100	positive	50	1529.75	1529.75	765.197	BG505 SOSIPv8.1-GT1.1 Super-KO AviB	1450.75	1450.75	708.493	1.05445	1.05445	negative
cvd890_790	BG505 SOSIP.664 AviB	20	100	positive	50	369.25	370.5	172.908	BG505 SOSIP v5 base KO + 613T aviB	100	100	42.5498	3.705	3.6925	positive
cvd890_790	BG505 SOSIPv8.1-GT1.1 AviB	20	100	positive	50	194.75	196	91.303	BG505 SOSIPv8.1-GT1.1 Apex KO AviB	250.5	251.75	112.359	0.77855	0.777445	negative
cvd890_790	BG505 SOSIPv8.1-GT1.1 AviB	20	100	positive	50	194.75	196	91.303	BG505 SOSIPv8.1-GT1.1 CD4bs-KO AviB	100	100	42.3751	1.96	1.9475	negative
cvd890_790	BG505 SOSIPv8.1-GT1.1 AviB	20	100	positive	50	194.75	196	91.303	BG505 SOSIPv8.1-GT1.1 Super-KO AviB	161.25	162.5	76.1004	1.20615	1.20775	negative
cvd890_790	BG505 SOSIP.664 AviB	21	100	positive	50	134	139.5	63.781	BG505 SOSIP v5 base KO + 613T aviB	100	100	11.9699	1.395	1.34	negative
cvd890_790	BG505 SOSIPv8.1-GT1.1 AviB	21	100	negative	50	63	68.5	30.9294	BG505 SOSIPv8.1-GT1.1 Apex KO AviB	100	100	29.6189	0.685	0.63	negative
cvd890_790	BG505 SOSIPv8.1-GT1.1 AviB	21	100	negative	50	63	68.5	30.9294	BG505 SOSIPv8.1-GT1.1 CD4bs-KO AviB	100	100	11.7077	0.685	0.63	negative
cvd890_790	BG505 SOSIPv8.1-GT1.1 AviB	21	100	negative	50	63	68.5	30.9294	BG505 SOSIPv8.1-GT1.1 Super-KO AviB	100	100	21.4933	0.685	0.63	negative
