# Supplementary material for: HIV-1 envelope trimer vaccine induces sex-associated differences in antibody responses: a phase 1 clinical trial
Source: Nat Commun. 2025 Nov 21;16:10250. doi: 10.1038/s41467-025-65101-7 (PMC12639139; doi:10.1038/s41467-025-65101-7)
Supplement: Supplementary file 4 — Source Data [file 41467_2025_65101_MOESM4_ESM.zip › Fig. 2, 5c, Suppl. Fig. 5c, Suppl. Fig. 8/ACTHIVE-001 BAMA IgG PubID.xlsx]

## Sheet: Sheet1
pubID	Antigen	visit	Antigen_specific_cutoff_at_dil50	Positivity_at_dil50	dilution	MFI_Bkgd_Blank	MFI_Bkgd	auc
cvd890_516	246-F3 SOSIP v4.2 Avi	2	100	baseline	50	31.75	33.75	14
cvd890_516	246-F3 SOSIP v4.2 Avi	2	100	baseline	250	4	4.75	14
cvd890_516	246-F3 SOSIP v4.2 Avi	2	100	baseline	1250	1	1	14
cvd890_516	246-F3 SOSIP v4.2 Avi	2	100	baseline	6250	1	1	14
cvd890_516	246-F3 SOSIP v4.2 Avi	2	100	baseline	31250	1	1	14
cvd890_516	246-F3 SOSIP v4.2 Avi	2	100	baseline	156250	1	1	14
cvd890_516	246-F3 SOSIP v4.2 Avi	6	100	positive	50	156.25	156.5	67
cvd890_516	246-F3 SOSIP v4.2 Avi	6	100	positive	250	16.25	16.75	67
cvd890_516	246-F3 SOSIP v4.2 Avi	6	100	positive	1250	1.5	1.5	67
cvd890_516	246-F3 SOSIP v4.2 Avi	6	100	positive	6250	1	1	67
cvd890_516	246-F3 SOSIP v4.2 Avi	6	100	positive	31250	1	1	67
cvd890_516	246-F3 SOSIP v4.2 Avi	6	100	positive	156250	1	1	67
cvd890_516	246-F3 SOSIP v4.2 Avi	9	100	negative	50	50.5	51.5	24
cvd890_516	246-F3 SOSIP v4.2 Avi	9	100	negative	250	5.75	5.75	24
cvd890_516	246-F3 SOSIP v4.2 Avi	9	100	negative	1250	1	1	24
cvd890_516	246-F3 SOSIP v4.2 Avi	9	100	negative	6250	2	2	24
cvd890_516	246-F3 SOSIP v4.2 Avi	9	100	negative	31250	1	1	24
cvd890_516	246-F3 SOSIP v4.2 Avi	9	100	negative	156250	1	1	24
cvd890_516	246-F3 SOSIP v4.2 Avi	12	100	positive	50	1655.5	1656.5	809
cvd890_516	246-F3 SOSIP v4.2 Avi	12	100	positive	250	289.5	290.25	809
cvd890_516	246-F3 SOSIP v4.2 Avi	12	100	positive	1250	34.5	34.75	809
cvd890_516	246-F3 SOSIP v4.2 Avi	12	100	positive	6250	5.5	5.75	809
cvd890_516	246-F3 SOSIP v4.2 Avi	12	100	positive	31250	1	1.25	809
cvd890_516	246-F3 SOSIP v4.2 Avi	12	100	positive	156250	1	1	809
cvd890_516	246-F3 SOSIP v4.2 Avi	15	100	positive	50	575.5	579.25	265
cvd890_516	246-F3 SOSIP v4.2 Avi	15	100	positive	250	72.75	72.75	265
cvd890_516	246-F3 SOSIP v4.2 Avi	15	100	positive	1250	14.25	14.5	265
cvd890_516	246-F3 SOSIP v4.2 Avi	15	100	positive	6250	1	4.25	265
cvd890_516	246-F3 SOSIP v4.2 Avi	15	100	positive	31250	3.75	3.75	265
cvd890_516	246-F3 SOSIP v4.2 Avi	15	100	positive	156250	1	1	265
cvd890_516	246-F3 SOSIP v4.2 Avi	18	100	positive	50	2889	2890.5	1515
cvd890_516	246-F3 SOSIP v4.2 Avi	18	100	positive	250	625.25	625.5	1515
cvd890_516	246-F3 SOSIP v4.2 Avi	18	100	positive	1250	83.75	84.25	1515
cvd890_516	246-F3 SOSIP v4.2 Avi	18	100	positive	6250	12.5	13	1515
cvd890_516	246-F3 SOSIP v4.2 Avi	18	100	positive	31250	1.25	1.25	1515
cvd890_516	246-F3 SOSIP v4.2 Avi	18	100	positive	156250	1.25	1.25	1515
cvd890_516	246-F3 SOSIP v4.2 Avi	20	100	positive	50	343	344.5	161
cvd890_516	246-F3 SOSIP v4.2 Avi	20	100	positive	250	47.75	47.75	161
cvd890_516	246-F3 SOSIP v4.2 Avi	20	100	positive	1250	7.75	7.75	161
cvd890_516	246-F3 SOSIP v4.2 Avi	20	100	positive	6250	3	3	161
cvd890_516	246-F3 SOSIP v4.2 Avi	20	100	positive	31250	1	1	161
cvd890_516	246-F3 SOSIP v4.2 Avi	20	100	positive	156250	1	1	161
cvd890_516	246-F3 SOSIP v4.2 Avi	21	100	positive	50	138.75	140.25	63
cvd890_516	246-F3 SOSIP v4.2 Avi	21	100	positive	250	17.25	17.25	63
cvd890_516	246-F3 SOSIP v4.2 Avi	21	100	positive	1250	2.5	2.5	63
cvd890_516	246-F3 SOSIP v4.2 Avi	21	100	positive	6250	1	1	63
cvd890_516	246-F3 SOSIP v4.2 Avi	21	100	positive	31250	1	1	63
cvd890_516	246-F3 SOSIP v4.2 Avi	21	100	positive	156250	1	1	63
cvd890_934	246-F3 SOSIP v4.2 Avi	2	100	baseline	50	2	2	1
cvd890_934	246-F3 SOSIP v4.2 Avi	2	100	baseline	250	1	1	1
cvd890_934	246-F3 SOSIP v4.2 Avi	2	100	baseline	1250	1	1	1
cvd890_934	246-F3 SOSIP v4.2 Avi	2	100	baseline	6250	1	1	1
cvd890_934	246-F3 SOSIP v4.2 Avi	2	100	baseline	31250	1	1	1
cvd890_934	246-F3 SOSIP v4.2 Avi	2	100	baseline	156250	1	1	1
cvd890_934	246-F3 SOSIP v4.2 Avi	6	100	negative	50	14.5	14.5	7
cvd890_934	246-F3 SOSIP v4.2 Avi	6	100	negative	250	2.25	2.25	7
cvd890_934	246-F3 SOSIP v4.2 Avi	6	100	negative	1250	1	1	7
cvd890_934	246-F3 SOSIP v4.2 Avi	6	100	negative	6250	1	1	7
cvd890_934	246-F3 SOSIP v4.2 Avi	6	100	negative	31250	1	1	7
cvd890_934	246-F3 SOSIP v4.2 Avi	6	100	negative	156250	1	1	7
cvd890_934	246-F3 SOSIP v4.2 Avi	9	100	negative	50	5.25	5.25	2
cvd890_934	246-F3 SOSIP v4.2 Avi	9	100	negative	250	1	1	2
cvd890_934	246-F3 SOSIP v4.2 Avi	9	100	negative	1250	1	1	2
cvd890_934	246-F3 SOSIP v4.2 Avi	9	100	negative	6250	1	1	2
cvd890_934	246-F3 SOSIP v4.2 Avi	9	100	negative	31250	1	1	2
cvd890_934	246-F3 SOSIP v4.2 Avi	9	100	negative	156250	1	1	2
cvd890_934	246-F3 SOSIP v4.2 Avi	12	100	positive	50	1798	1798.75	958
cvd890_934	246-F3 SOSIP v4.2 Avi	12	100	positive	250	410	411.25	958
cvd890_934	246-F3 SOSIP v4.2 Avi	12	100	positive	1250	53	53.75	958
cvd890_934	246-F3 SOSIP v4.2 Avi	12	100	positive	6250	8	8.25	958
cvd890_934	246-F3 SOSIP v4.2 Avi	12	100	positive	31250	1	1	958
cvd890_934	246-F3 SOSIP v4.2 Avi	12	100	positive	156250	1	1	958
cvd890_934	246-F3 SOSIP v4.2 Avi	15	100	positive	50	450.5	452.75	217
cvd890_934	246-F3 SOSIP v4.2 Avi	15	100	positive	250	71	75.75	217
cvd890_934	246-F3 SOSIP v4.2 Avi	15	100	positive	1250	9	11.75	217
cvd890_934	246-F3 SOSIP v4.2 Avi	15	100	positive	6250	5.75	6.5	217
cvd890_934	246-F3 SOSIP v4.2 Avi	15	100	positive	31250	1	1	217
cvd890_934	246-F3 SOSIP v4.2 Avi	15	100	positive	156250	1	1	217
cvd890_934	246-F3 SOSIP v4.2 Avi	18	100	positive	50	2697	2698	1401
cvd890_934	246-F3 SOSIP v4.2 Avi	18	100	positive	250	570.5	570.5	1401
cvd890_934	246-F3 SOSIP v4.2 Avi	18	100	positive	1250	75	75.5	1401
cvd890_934	246-F3 SOSIP v4.2 Avi	18	100	positive	6250	10	10	1401
cvd890_934	246-F3 SOSIP v4.2 Avi	18	100	positive	31250	1	1	1401
cvd890_934	246-F3 SOSIP v4.2 Avi	18	100	positive	156250	1	1	1401
cvd890_934	246-F3 SOSIP v4.2 Avi	20	100	positive	50	185.25	185.75	87
cvd890_934	246-F3 SOSIP v4.2 Avi	20	100	positive	250	25.5	26.25	87
cvd890_934	246-F3 SOSIP v4.2 Avi	20	100	positive	1250	6	6.25	87
cvd890_934	246-F3 SOSIP v4.2 Avi	20	100	positive	6250	1	1	87
cvd890_934	246-F3 SOSIP v4.2 Avi	20	100	positive	31250	1	1	87
cvd890_934	246-F3 SOSIP v4.2 Avi	20	100	positive	156250	1	1	87
cvd890_934	246-F3 SOSIP v4.2 Avi	21	100	negative	50	52.5	54.5	27
cvd890_934	246-F3 SOSIP v4.2 Avi	21	100	negative	250	9.25	9.25	27
cvd890_934	246-F3 SOSIP v4.2 Avi	21	100	negative	1250	1	1	27
cvd890_934	246-F3 SOSIP v4.2 Avi	21	100	negative	6250	1	1	27
cvd890_934	246-F3 SOSIP v4.2 Avi	21	100	negative	31250	1	1	27
cvd890_934	246-F3 SOSIP v4.2 Avi	21	100	negative	156250	1	1	27
cvd890_251	246-F3 SOSIP v4.2 Avi	2	100	baseline	50	1	1	0
cvd890_251	246-F3 SOSIP v4.2 Avi	2	100	baseline	250	1	1	0
cvd890_251	246-F3 SOSIP v4.2 Avi	2	100	baseline	1250	1	1	0
cvd890_251	246-F3 SOSIP v4.2 Avi	2	100	baseline	6250	1	1	0
cvd890_251	246-F3 SOSIP v4.2 Avi	2	100	baseline	31250	1	1	0
cvd890_251	246-F3 SOSIP v4.2 Avi	2	100	baseline	156250	1	1	0
cvd890_251	246-F3 SOSIP v4.2 Avi	6	100	negative	50	1	2	0
cvd890_251	246-F3 SOSIP v4.2 Avi	6	100	negative	250	1	1	0
cvd890_251	246-F3 SOSIP v4.2 Avi	6	100	negative	1250	1	1	0
cvd890_251	246-F3 SOSIP v4.2 Avi	6	100	negative	6250	1	1	0
cvd890_251	246-F3 SOSIP v4.2 Avi	6	100	negative	31250	1	1	0
cvd890_251	246-F3 SOSIP v4.2 Avi	6	100	negative	156250	1	1	0
cvd890_251	246-F3 SOSIP v4.2 Avi	9	100	negative	50	2.5	2.5	1
cvd890_251	246-F3 SOSIP v4.2 Avi	9	100	negative	250	1	1	1
cvd890_251	246-F3 SOSIP v4.2 Avi	9	100	negative	1250	1	1	1
cvd890_251	246-F3 SOSIP v4.2 Avi	9	100	negative	6250	1	1	1
cvd890_251	246-F3 SOSIP v4.2 Avi	9	100	negative	31250	1	1	1
cvd890_251	246-F3 SOSIP v4.2 Avi	9	100	negative	156250	1	1	1
cvd890_251	246-F3 SOSIP v4.2 Avi	12	100	positive	50	197.75	198.5	88
cvd890_251	246-F3 SOSIP v4.2 Avi	12	100	positive	250	22.25	22.25	88
cvd890_251	246-F3 SOSIP v4.2 Avi	12	100	positive	1250	3.75	4	88
cvd890_251	246-F3 SOSIP v4.2 Avi	12	100	positive	6250	1	1.25	88
cvd890_251	246-F3 SOSIP v4.2 Avi	12	100	positive	31250	1	1	88
cvd890_251	246-F3 SOSIP v4.2 Avi	12	100	positive	156250	1	1	88
cvd890_251	246-F3 SOSIP v4.2 Avi	15	100	negative	50	54.25	55	48
cvd890_251	246-F3 SOSIP v4.2 Avi	15	100	negative	250	18.75	18.75	48
cvd890_251	246-F3 SOSIP v4.2 Avi	15	100	negative	1250	8.75	8.75	48
cvd890_251	246-F3 SOSIP v4.2 Avi	15	100	negative	6250	2.5	2.5	48
cvd890_251	246-F3 SOSIP v4.2 Avi	15	100	negative	31250	10.5	10.5	48
cvd890_251	246-F3 SOSIP v4.2 Avi	15	100	negative	156250	3	4.25	48
cvd890_251	246-F3 SOSIP v4.2 Avi	18	100	positive	50	596	596.5	268
cvd890_251	246-F3 SOSIP v4.2 Avi	18	100	positive	250	75.5	76.5	268
cvd890_251	246-F3 SOSIP v4.2 Avi	18	100	positive	1250	8.75	9	268
cvd890_251	246-F3 SOSIP v4.2 Avi	18	100	positive	6250	1	1	268
cvd890_251	246-F3 SOSIP v4.2 Avi	18	100	positive	31250	1	1	268
cvd890_251	246-F3 SOSIP v4.2 Avi	18	100	positive	156250	1	1	268
cvd890_251	246-F3 SOSIP v4.2 Avi	20	100	negative	50	21	22.75	9
cvd890_251	246-F3 SOSIP v4.2 Avi	20	100	negative	250	2.25	3.25	9
cvd890_251	246-F3 SOSIP v4.2 Avi	20	100	negative	1250	1	1	9
cvd890_251	246-F3 SOSIP v4.2 Avi	20	100	negative	6250	1	1	9
cvd890_251	246-F3 SOSIP v4.2 Avi	20	100	negative	31250	1	1	9
cvd890_251	246-F3 SOSIP v4.2 Avi	20	100	negative	156250	1	1	9
cvd890_251	246-F3 SOSIP v4.2 Avi	21	100	negative	50	5.75	6.25	4
cvd890_251	246-F3 SOSIP v4.2 Avi	21	100	negative	250	1	1	4
cvd890_251	246-F3 SOSIP v4.2 Avi	21	100	negative	1250	1	1	4
cvd890_251	246-F3 SOSIP v4.2 Avi	21	100	negative	6250	1	1	4
cvd890_251	246-F3 SOSIP v4.2 Avi	21	100	negative	31250	1	1	4
cvd890_251	246-F3 SOSIP v4.2 Avi	21	100	negative	156250	1	1	4
cvd890_997	246-F3 SOSIP v4.2 Avi	2	100	baseline	50	6.5	6.5	2
cvd890_997	246-F3 SOSIP v4.2 Avi	2	100	baseline	250	1	1	2
cvd890_997	246-F3 SOSIP v4.2 Avi	2	100	baseline	1250	1	1	2
cvd890_997	246-F3 SOSIP v4.2 Avi	2	100	baseline	6250	1	1	2
cvd890_997	246-F3 SOSIP v4.2 Avi	2	100	baseline	31250	1	1	2
cvd890_997	246-F3 SOSIP v4.2 Avi	2	100	baseline	156250	1	1	2
cvd890_997	246-F3 SOSIP v4.2 Avi	6	100	negative	50	2	3.5	1
cvd890_997	246-F3 SOSIP v4.2 Avi	6	100	negative	250	1	1	1
cvd890_997	246-F3 SOSIP v4.2 Avi	6	100	negative	1250	1	1	1
cvd890_997	246-F3 SOSIP v4.2 Avi	6	100	negative	6250	1	1	1
cvd890_997	246-F3 SOSIP v4.2 Avi	6	100	negative	31250	1	1	1
cvd890_997	246-F3 SOSIP v4.2 Avi	6	100	negative	156250	1	1	1
cvd890_997	246-F3 SOSIP v4.2 Avi	9	100	negative	50	8.75	8.75	5
cvd890_997	246-F3 SOSIP v4.2 Avi	9	100	negative	250	2.25	2.25	5
cvd890_997	246-F3 SOSIP v4.2 Avi	9	100	negative	1250	1	1	5
cvd890_997	246-F3 SOSIP v4.2 Avi	9	100	negative	6250	1	1	5
cvd890_997	246-F3 SOSIP v4.2 Avi	9	100	negative	31250	1	1	5
cvd890_997	246-F3 SOSIP v4.2 Avi	9	100	negative	156250	1	1	5
cvd890_997	246-F3 SOSIP v4.2 Avi	12	100	positive	50	609.5	611.25	286
cvd890_997	246-F3 SOSIP v4.2 Avi	12	100	positive	250	89.25	90.5	286
cvd890_997	246-F3 SOSIP v4.2 Avi	12	100	positive	1250	13	13.25	286
cvd890_997	246-F3 SOSIP v4.2 Avi	12	100	positive	6250	1.5	2.25	286
cvd890_997	246-F3 SOSIP v4.2 Avi	12	100	positive	31250	1	1	286
cvd890_997	246-F3 SOSIP v4.2 Avi	12	100	positive	156250	1	1	286
cvd890_997	246-F3 SOSIP v4.2 Avi	15	100	positive	50	122.25	122.25	71
cvd890_997	246-F3 SOSIP v4.2 Avi	15	100	positive	250	25.75	25.75	71
cvd890_997	246-F3 SOSIP v4.2 Avi	15	100	positive	1250	8.5	8.5	71
cvd890_997	246-F3 SOSIP v4.2 Avi	15	100	positive	6250	4.25	5.75	71
cvd890_997	246-F3 SOSIP v4.2 Avi	15	100	positive	31250	1	1	71
cvd890_997	246-F3 SOSIP v4.2 Avi	15	100	positive	156250	3.5	3.5	71
cvd890_997	246-F3 SOSIP v4.2 Avi	18	100	positive	50	1492.25	1493	769
cvd890_997	246-F3 SOSIP v4.2 Avi	18	100	positive	250	304.5	305	769
cvd890_997	246-F3 SOSIP v4.2 Avi	18	100	positive	1250	40.5	40.5	769
cvd890_997	246-F3 SOSIP v4.2 Avi	18	100	positive	6250	6.25	6.25	769
cvd890_997	246-F3 SOSIP v4.2 Avi	18	100	positive	31250	2.25	2.25	769
cvd890_997	246-F3 SOSIP v4.2 Avi	18	100	positive	156250	1	1	769
cvd890_997	246-F3 SOSIP v4.2 Avi	20	100	positive	50	164.75	165.75	76
cvd890_997	246-F3 SOSIP v4.2 Avi	20	100	positive	250	22.5	23.75	76
cvd890_997	246-F3 SOSIP v4.2 Avi	20	100	positive	1250	1.25	2.25	76
cvd890_997	246-F3 SOSIP v4.2 Avi	20	100	positive	6250	2.5	2.5	76
cvd890_997	246-F3 SOSIP v4.2 Avi	20	100	positive	31250	1	1.25	76
cvd890_997	246-F3 SOSIP v4.2 Avi	20	100	positive	156250	1	1	76
cvd890_997	246-F3 SOSIP v4.2 Avi	21	100	negative	50	55	56.25	27
cvd890_997	246-F3 SOSIP v4.2 Avi	21	100	negative	250	9.25	9.25	27
cvd890_997	246-F3 SOSIP v4.2 Avi	21	100	negative	1250	1	1	27
cvd890_997	246-F3 SOSIP v4.2 Avi	21	100	negative	6250	1	1	27
cvd890_997	246-F3 SOSIP v4.2 Avi	21	100	negative	31250	1	1	27
cvd890_997	246-F3 SOSIP v4.2 Avi	21	100	negative	156250	1	1	27
cvd890_141	246-F3 SOSIP v4.2 Avi	2	100	baseline	50	6.25	6.25	2
cvd890_141	246-F3 SOSIP v4.2 Avi	2	100	baseline	250	1	1.5	2
cvd890_141	246-F3 SOSIP v4.2 Avi	2	100	baseline	1250	1	1	2
cvd890_141	246-F3 SOSIP v4.2 Avi	2	100	baseline	6250	1	1	2
cvd890_141	246-F3 SOSIP v4.2 Avi	2	100	baseline	31250	1	1	2
cvd890_141	246-F3 SOSIP v4.2 Avi	2	100	baseline	156250	1	1	2
cvd890_141	246-F3 SOSIP v4.2 Avi	6	100	negative	50	1.25	2.5	1
cvd890_141	246-F3 SOSIP v4.2 Avi	6	100	negative	250	1	1.5	1
cvd890_141	246-F3 SOSIP v4.2 Avi	6	100	negative	1250	1	1	1
cvd890_141	246-F3 SOSIP v4.2 Avi	6	100	negative	6250	1	1	1
cvd890_141	246-F3 SOSIP v4.2 Avi	6	100	negative	31250	1	1	1
cvd890_141	246-F3 SOSIP v4.2 Avi	6	100	negative	156250	1	1	1
cvd890_141	246-F3 SOSIP v4.2 Avi	9	100	negative	50	2	2	1
cvd890_141	246-F3 SOSIP v4.2 Avi	9	100	negative	250	1	1	1
cvd890_141	246-F3 SOSIP v4.2 Avi	9	100	negative	1250	1	1	1
cvd890_141	246-F3 SOSIP v4.2 Avi	9	100	negative	6250	1	1	1
cvd890_141	246-F3 SOSIP v4.2 Avi	9	100	negative	31250	1	1	1
cvd890_141	246-F3 SOSIP v4.2 Avi	9	100	negative	156250	1	1	1
cvd890_141	246-F3 SOSIP v4.2 Avi	12	100	positive	50	240.25	240.5	103
cvd890_141	246-F3 SOSIP v4.2 Avi	12	100	positive	250	24.5	24.75	103
cvd890_141	246-F3 SOSIP v4.2 Avi	12	100	positive	1250	2	3.25	103
cvd890_141	246-F3 SOSIP v4.2 Avi	12	100	positive	6250	1	1	103
cvd890_141	246-F3 SOSIP v4.2 Avi	12	100	positive	31250	1	1	103
cvd890_141	246-F3 SOSIP v4.2 Avi	12	100	positive	156250	1	1	103
cvd890_141	246-F3 SOSIP v4.2 Avi	15	100	positive	50	363.75	363.75	186
cvd890_141	246-F3 SOSIP v4.2 Avi	15	100	positive	250	59.75	59.75	186
cvd890_141	246-F3 SOSIP v4.2 Avi	15	100	positive	1250	10.5	11	186
cvd890_141	246-F3 SOSIP v4.2 Avi	15	100	positive	6250	4	4	186
cvd890_141	246-F3 SOSIP v4.2 Avi	15	100	positive	31250	5	5	186
cvd890_141	246-F3 SOSIP v4.2 Avi	15	100	positive	156250	11.25	11.5	186
cvd890_141	246-F3 SOSIP v4.2 Avi	18	100	positive	50	1691.5	1693	803
cvd890_141	246-F3 SOSIP v4.2 Avi	18	100	positive	250	263.5	264	803
cvd890_141	246-F3 SOSIP v4.2 Avi	18	100	positive	1250	32.25	32.75	803
cvd890_141	246-F3 SOSIP v4.2 Avi	18	100	positive	6250	5.25	6	803
cvd890_141	246-F3 SOSIP v4.2 Avi	18	100	positive	31250	1.25	2.25	803
cvd890_141	246-F3 SOSIP v4.2 Avi	18	100	positive	156250	1.25	2.25	803
cvd890_141	246-F3 SOSIP v4.2 Avi	20	100	positive	50	1086.25	1086.75	510
cvd890_141	246-F3 SOSIP v4.2 Avi	20	100	positive	250	162.25	162.75	510
cvd890_141	246-F3 SOSIP v4.2 Avi	20	100	positive	1250	19.75	19.75	510
cvd890_141	246-F3 SOSIP v4.2 Avi	20	100	positive	6250	4	4	510
cvd890_141	246-F3 SOSIP v4.2 Avi	20	100	positive	31250	1	1	510
cvd890_141	246-F3 SOSIP v4.2 Avi	20	100	positive	156250	1	1	510
cvd890_141	246-F3 SOSIP v4.2 Avi	21	100	positive	50	503.5	503.5	229
cvd890_141	246-F3 SOSIP v4.2 Avi	21	100	positive	250	64.5	65	229
cvd890_141	246-F3 SOSIP v4.2 Avi	21	100	positive	1250	8	8	229
cvd890_141	246-F3 SOSIP v4.2 Avi	21	100	positive	6250	3.5	3.5	229
cvd890_141	246-F3 SOSIP v4.2 Avi	21	100	positive	31250	1	1	229
cvd890_141	246-F3 SOSIP v4.2 Avi	21	100	positive	156250	1	1	229
cvd890_202	246-F3 SOSIP v4.2 Avi	2	100	baseline	50	2.25	4.25	1
cvd890_202	246-F3 SOSIP v4.2 Avi	2	100	baseline	250	1	1	1
cvd890_202	246-F3 SOSIP v4.2 Avi	2	100	baseline	1250	1	1	1
cvd890_202	246-F3 SOSIP v4.2 Avi	2	100	baseline	6250	1	1	1
cvd890_202	246-F3 SOSIP v4.2 Avi	2	100	baseline	31250	1	1	1
cvd890_202	246-F3 SOSIP v4.2 Avi	2	100	baseline	156250	1	1	1
cvd890_202	246-F3 SOSIP v4.2 Avi	6	100	negative	50	1.5	2.75	1
cvd890_202	246-F3 SOSIP v4.2 Avi	6	100	negative	250	1	1	1
cvd890_202	246-F3 SOSIP v4.2 Avi	6	100	negative	1250	1	1	1
cvd890_202	246-F3 SOSIP v4.2 Avi	6	100	negative	6250	1	1	1
cvd890_202	246-F3 SOSIP v4.2 Avi	6	100	negative	31250	1	1	1
cvd890_202	246-F3 SOSIP v4.2 Avi	6	100	negative	156250	1	1	1
cvd890_202	246-F3 SOSIP v4.2 Avi	9	100	negative	50	5	5.75	2
cvd890_202	246-F3 SOSIP v4.2 Avi	9	100	negative	250	1	1	2
cvd890_202	246-F3 SOSIP v4.2 Avi	9	100	negative	1250	1	1	2
cvd890_202	246-F3 SOSIP v4.2 Avi	9	100	negative	6250	1	1	2
cvd890_202	246-F3 SOSIP v4.2 Avi	9	100	negative	31250	1	1	2
cvd890_202	246-F3 SOSIP v4.2 Avi	9	100	negative	156250	1	1	2
cvd890_202	246-F3 SOSIP v4.2 Avi	12	100	negative	50	1.25	2.5	0
cvd890_202	246-F3 SOSIP v4.2 Avi	12	100	negative	250	1	1	0
cvd890_202	246-F3 SOSIP v4.2 Avi	12	100	negative	1250	1	1	0
cvd890_202	246-F3 SOSIP v4.2 Avi	12	100	negative	6250	1	1	0
cvd890_202	246-F3 SOSIP v4.2 Avi	12	100	negative	31250	1	1	0
cvd890_202	246-F3 SOSIP v4.2 Avi	12	100	negative	156250	1	1	0
cvd890_202	246-F3 SOSIP v4.2 Avi	15	100	negative	50	3.25	7.75	18
cvd890_202	246-F3 SOSIP v4.2 Avi	15	100	negative	250	5.75	5.75	18
cvd890_202	246-F3 SOSIP v4.2 Avi	15	100	negative	1250	4.5	4.5	18
cvd890_202	246-F3 SOSIP v4.2 Avi	15	100	negative	6250	4.5	4.5	18
cvd890_202	246-F3 SOSIP v4.2 Avi	15	100	negative	31250	8	8	18
cvd890_202	246-F3 SOSIP v4.2 Avi	15	100	negative	156250	2	2	18
cvd890_202	246-F3 SOSIP v4.2 Avi	18	100	positive	50	4603	4605.25	2948
cvd890_202	246-F3 SOSIP v4.2 Avi	18	100	positive	250	1595.25	1596.25	2948
cvd890_202	246-F3 SOSIP v4.2 Avi	18	100	positive	1250	279.5	280.5	2948
cvd890_202	246-F3 SOSIP v4.2 Avi	18	100	positive	6250	37.75	38.75	2948
cvd890_202	246-F3 SOSIP v4.2 Avi	18	100	positive	31250	3.75	3.75	2948
cvd890_202	246-F3 SOSIP v4.2 Avi	18	100	positive	156250	1	1	2948
cvd890_202	246-F3 SOSIP v4.2 Avi	20	100	positive	50	2375.75	2377.5	1397
cvd890_202	246-F3 SOSIP v4.2 Avi	20	100	positive	250	676.25	677	1397
cvd890_202	246-F3 SOSIP v4.2 Avi	20	100	positive	1250	113.25	113.75	1397
cvd890_202	246-F3 SOSIP v4.2 Avi	20	100	positive	6250	16	16.75	1397
cvd890_202	246-F3 SOSIP v4.2 Avi	20	100	positive	31250	4.25	4.75	1397
cvd890_202	246-F3 SOSIP v4.2 Avi	20	100	positive	156250	1.25	2.25	1397
cvd890_202	246-F3 SOSIP v4.2 Avi	21	100	positive	50	1228.75	1229	615
cvd890_202	246-F3 SOSIP v4.2 Avi	21	100	positive	250	233.25	233.75	615
cvd890_202	246-F3 SOSIP v4.2 Avi	21	100	positive	1250	27.75	27.75	615
cvd890_202	246-F3 SOSIP v4.2 Avi	21	100	positive	6250	3.5	3.5	615
cvd890_202	246-F3 SOSIP v4.2 Avi	21	100	positive	31250	1	1	615
cvd890_202	246-F3 SOSIP v4.2 Avi	21	100	positive	156250	1	1	615
cvd890_339	246-F3 SOSIP v4.2 Avi	2	100	baseline	50	19.25	19.5	13
cvd890_339	246-F3 SOSIP v4.2 Avi	2	100	baseline	250	4.25	4.25	13
cvd890_339	246-F3 SOSIP v4.2 Avi	2	100	baseline	1250	2.25	2.5	13
cvd890_339	246-F3 SOSIP v4.2 Avi	2	100	baseline	6250	1.75	1.75	13
cvd890_339	246-F3 SOSIP v4.2 Avi	2	100	baseline	31250	1	1	13
cvd890_339	246-F3 SOSIP v4.2 Avi	2	100	baseline	156250	1.25	1.25	13
cvd890_339	246-F3 SOSIP v4.2 Avi	6	100	negative	50	9	9.25	4
cvd890_339	246-F3 SOSIP v4.2 Avi	6	100	negative	250	1	2	4
cvd890_339	246-F3 SOSIP v4.2 Avi	6	100	negative	1250	1	1.5	4
cvd890_339	246-F3 SOSIP v4.2 Avi	6	100	negative	6250	1	1	4
cvd890_339	246-F3 SOSIP v4.2 Avi	6	100	negative	31250	1	1	4
cvd890_339	246-F3 SOSIP v4.2 Avi	6	100	negative	156250	1	1	4
cvd890_339	246-F3 SOSIP v4.2 Avi	9	100	negative	50	9	9	5
cvd890_339	246-F3 SOSIP v4.2 Avi	9	100	negative	250	2	2	5
cvd890_339	246-F3 SOSIP v4.2 Avi	9	100	negative	1250	1	1	5
cvd890_339	246-F3 SOSIP v4.2 Avi	9	100	negative	6250	1	1	5
cvd890_339	246-F3 SOSIP v4.2 Avi	9	100	negative	31250	1	1	5
cvd890_339	246-F3 SOSIP v4.2 Avi	9	100	negative	156250	1	1	5
cvd890_339	246-F3 SOSIP v4.2 Avi	12	100	positive	50	175	175	82
cvd890_339	246-F3 SOSIP v4.2 Avi	12	100	positive	250	21.5	21.5	82
cvd890_339	246-F3 SOSIP v4.2 Avi	12	100	positive	1250	4	4	82
cvd890_339	246-F3 SOSIP v4.2 Avi	12	100	positive	6250	3	3	82
cvd890_339	246-F3 SOSIP v4.2 Avi	12	100	positive	31250	1.5	1.5	82
cvd890_339	246-F3 SOSIP v4.2 Avi	12	100	positive	156250	1	1	82
cvd890_339	246-F3 SOSIP v4.2 Avi	15	100	negative	50	45.75	51.5	47
cvd890_339	246-F3 SOSIP v4.2 Avi	15	100	negative	250	16.5	16.5	47
cvd890_339	246-F3 SOSIP v4.2 Avi	15	100	negative	1250	12	12	47
cvd890_339	246-F3 SOSIP v4.2 Avi	15	100	negative	6250	10	10	47
cvd890_339	246-F3 SOSIP v4.2 Avi	15	100	negative	31250	2.75	2.75	47
cvd890_339	246-F3 SOSIP v4.2 Avi	15	100	negative	156250	7	7	47
cvd890_339	246-F3 SOSIP v4.2 Avi	18	100	positive	50	1072.25	1074.25	536
cvd890_339	246-F3 SOSIP v4.2 Avi	18	100	positive	250	196.75	197.25	536
cvd890_339	246-F3 SOSIP v4.2 Avi	18	100	positive	1250	28	28.75	536
cvd890_339	246-F3 SOSIP v4.2 Avi	18	100	positive	6250	5	5	536
cvd890_339	246-F3 SOSIP v4.2 Avi	18	100	positive	31250	1	1.25	536
cvd890_339	246-F3 SOSIP v4.2 Avi	18	100	positive	156250	1	1	536
cvd890_339	246-F3 SOSIP v4.2 Avi	20	100	negative	50	40.75	42	19
cvd890_339	246-F3 SOSIP v4.2 Avi	20	100	negative	250	5.25	6	19
cvd890_339	246-F3 SOSIP v4.2 Avi	20	100	negative	1250	1	1	19
cvd890_339	246-F3 SOSIP v4.2 Avi	20	100	negative	6250	1	1	19
cvd890_339	246-F3 SOSIP v4.2 Avi	20	100	negative	31250	1	1	19
cvd890_339	246-F3 SOSIP v4.2 Avi	20	100	negative	156250	1	1	19
cvd890_339	246-F3 SOSIP v4.2 Avi	21	100	negative	50	18.75	19.75	11
cvd890_339	246-F3 SOSIP v4.2 Avi	21	100	negative	250	4	4	11
cvd890_339	246-F3 SOSIP v4.2 Avi	21	100	negative	1250	1.25	1.25	11
cvd890_339	246-F3 SOSIP v4.2 Avi	21	100	negative	6250	1.5	1.5	11
cvd890_339	246-F3 SOSIP v4.2 Avi	21	100	negative	31250	1	1	11
cvd890_339	246-F3 SOSIP v4.2 Avi	21	100	negative	156250	1	1	11
cvd890_231	246-F3 SOSIP v4.2 Avi	2	100	baseline	50	56	56.25	28
cvd890_231	246-F3 SOSIP v4.2 Avi	2	100	baseline	250	8	8.75	28
cvd890_231	246-F3 SOSIP v4.2 Avi	2	100	baseline	1250	1.25	1.25	28
cvd890_231	246-F3 SOSIP v4.2 Avi	2	100	baseline	6250	1	1	28
cvd890_231	246-F3 SOSIP v4.2 Avi	2	100	baseline	31250	1	1	28
cvd890_231	246-F3 SOSIP v4.2 Avi	2	100	baseline	156250	1.5	1.5	28
cvd890_231	246-F3 SOSIP v4.2 Avi	6	100	negative	50	23.75	25	11
cvd890_231	246-F3 SOSIP v4.2 Avi	6	100	negative	250	2.75	4.5	11
cvd890_231	246-F3 SOSIP v4.2 Avi	6	100	negative	1250	1.25	2	11
cvd890_231	246-F3 SOSIP v4.2 Avi	6	100	negative	6250	1	1	11
cvd890_231	246-F3 SOSIP v4.2 Avi	6	100	negative	31250	1	1	11
cvd890_231	246-F3 SOSIP v4.2 Avi	6	100	negative	156250	1	1	11
cvd890_231	246-F3 SOSIP v4.2 Avi	9	100	negative	50	97	97	42
cvd890_231	246-F3 SOSIP v4.2 Avi	9	100	negative	250	10.5	10.5	42
cvd890_231	246-F3 SOSIP v4.2 Avi	9	100	negative	1250	1	1	42
cvd890_231	246-F3 SOSIP v4.2 Avi	9	100	negative	6250	1	1	42
cvd890_231	246-F3 SOSIP v4.2 Avi	9	100	negative	31250	1	1	42
cvd890_231	246-F3 SOSIP v4.2 Avi	9	100	negative	156250	1	1	42
cvd890_231	246-F3 SOSIP v4.2 Avi	12	100	positive	50	3546	3546	1984
cvd890_231	246-F3 SOSIP v4.2 Avi	12	100	positive	250	924	924	1984
cvd890_231	246-F3 SOSIP v4.2 Avi	12	100	positive	1250	122.5	122.5	1984
cvd890_231	246-F3 SOSIP v4.2 Avi	12	100	positive	6250	16.75	16.75	1984
cvd890_231	246-F3 SOSIP v4.2 Avi	12	100	positive	31250	1.5	1.5	1984
cvd890_231	246-F3 SOSIP v4.2 Avi	12	100	positive	156250	1	1	1984
cvd890_231	246-F3 SOSIP v4.2 Avi	15	100	positive	50	1919.75	1923.25	897
cvd890_231	246-F3 SOSIP v4.2 Avi	15	100	positive	250	261	261	897
cvd890_231	246-F3 SOSIP v4.2 Avi	15	100	positive	1250	39.75	39.75	897
cvd890_231	246-F3 SOSIP v4.2 Avi	15	100	positive	6250	12.5	12.5	897
cvd890_231	246-F3 SOSIP v4.2 Avi	15	100	positive	31250	6.5	6.5	897
cvd890_231	246-F3 SOSIP v4.2 Avi	15	100	positive	156250	8	8	897
cvd890_231	246-F3 SOSIP v4.2 Avi	18	100	positive	50	3643.25	3645.75	1930
cvd890_231	246-F3 SOSIP v4.2 Avi	18	100	positive	250	818.25	819.25	1930
cvd890_231	246-F3 SOSIP v4.2 Avi	18	100	positive	1250	105.75	106.75	1930
cvd890_231	246-F3 SOSIP v4.2 Avi	18	100	positive	6250	11.75	12.75	1930
cvd890_231	246-F3 SOSIP v4.2 Avi	18	100	positive	31250	3.25	3.25	1930
cvd890_231	246-F3 SOSIP v4.2 Avi	18	100	positive	156250	1	1.25	1930
cvd890_231	246-F3 SOSIP v4.2 Avi	20	100	positive	50	586.5	589	283
cvd890_231	246-F3 SOSIP v4.2 Avi	20	100	positive	250	94	95	283
cvd890_231	246-F3 SOSIP v4.2 Avi	20	100	positive	1250	15.25	15.25	283
cvd890_231	246-F3 SOSIP v4.2 Avi	20	100	positive	6250	2.25	2.75	283
cvd890_231	246-F3 SOSIP v4.2 Avi	20	100	positive	31250	1	1	283
cvd890_231	246-F3 SOSIP v4.2 Avi	20	100	positive	156250	1	1	283
cvd890_231	246-F3 SOSIP v4.2 Avi	21	100	positive	50	214.25	216.25	97
cvd890_231	246-F3 SOSIP v4.2 Avi	21	100	positive	250	26.75	27.25	97
cvd890_231	246-F3 SOSIP v4.2 Avi	21	100	positive	1250	4.5	5	97
cvd890_231	246-F3 SOSIP v4.2 Avi	21	100	positive	6250	1	1	97
cvd890_231	246-F3 SOSIP v4.2 Avi	21	100	positive	31250	1	1	97
cvd890_231	246-F3 SOSIP v4.2 Avi	21	100	positive	156250	1	1	97
cvd890_994	246-F3 SOSIP v4.2 Avi	2	100	baseline	50	31.25	34.75	20
cvd890_994	246-F3 SOSIP v4.2 Avi	2	100	baseline	250	6.5	6.75	20
cvd890_994	246-F3 SOSIP v4.2 Avi	2	100	baseline	1250	2.5	2.75	20
cvd890_994	246-F3 SOSIP v4.2 Avi	2	100	baseline	6250	1.25	1.25	20
cvd890_994	246-F3 SOSIP v4.2 Avi	2	100	baseline	31250	2.25	2.25	20
cvd890_994	246-F3 SOSIP v4.2 Avi	2	100	baseline	156250	1	1	20
cvd890_994	246-F3 SOSIP v4.2 Avi	6	100	negative	50	13.75	17	8
cvd890_994	246-F3 SOSIP v4.2 Avi	6	100	negative	250	2.75	3.5	8
cvd890_994	246-F3 SOSIP v4.2 Avi	6	100	negative	1250	1	1.5	8
cvd890_994	246-F3 SOSIP v4.2 Avi	6	100	negative	6250	1	1	8
cvd890_994	246-F3 SOSIP v4.2 Avi	6	100	negative	31250	1	2.5	8
cvd890_994	246-F3 SOSIP v4.2 Avi	6	100	negative	156250	1	1	8
cvd890_994	246-F3 SOSIP v4.2 Avi	9	100	negative	50	15.5	17.5	8
cvd890_994	246-F3 SOSIP v4.2 Avi	9	100	negative	250	3.5	4	8
cvd890_994	246-F3 SOSIP v4.2 Avi	9	100	negative	1250	1	1	8
cvd890_994	246-F3 SOSIP v4.2 Avi	9	100	negative	6250	1	1	8
cvd890_994	246-F3 SOSIP v4.2 Avi	9	100	negative	31250	1	1	8
cvd890_994	246-F3 SOSIP v4.2 Avi	9	100	negative	156250	1	1	8
cvd890_994	246-F3 SOSIP v4.2 Avi	12	100	positive	50	602.75	603.75	278
cvd890_994	246-F3 SOSIP v4.2 Avi	12	100	positive	250	80.75	80.75	278
cvd890_994	246-F3 SOSIP v4.2 Avi	12	100	positive	1250	12.25	12.25	278
cvd890_994	246-F3 SOSIP v4.2 Avi	12	100	positive	6250	2.5	2.5	278
cvd890_994	246-F3 SOSIP v4.2 Avi	12	100	positive	31250	1	1	278
cvd890_994	246-F3 SOSIP v4.2 Avi	12	100	positive	156250	1	1	278
cvd890_994	246-F3 SOSIP v4.2 Avi	15	100	positive	50	309.5	315.25	165
cvd890_994	246-F3 SOSIP v4.2 Avi	15	100	positive	250	53	53	165
cvd890_994	246-F3 SOSIP v4.2 Avi	15	100	positive	1250	10.75	10.75	165
cvd890_994	246-F3 SOSIP v4.2 Avi	15	100	positive	6250	6	6	165
cvd890_994	246-F3 SOSIP v4.2 Avi	15	100	positive	31250	9.75	9.75	165
cvd890_994	246-F3 SOSIP v4.2 Avi	15	100	positive	156250	4	4	165
cvd890_994	246-F3 SOSIP v4.2 Avi	18	100	positive	50	1180.75	1183.25	569
cvd890_994	246-F3 SOSIP v4.2 Avi	18	100	positive	250	193.5	195	569
cvd890_994	246-F3 SOSIP v4.2 Avi	18	100	positive	1250	25.25	25.75	569
cvd890_994	246-F3 SOSIP v4.2 Avi	18	100	positive	6250	4.25	5.25	569
cvd890_994	246-F3 SOSIP v4.2 Avi	18	100	positive	31250	1	1.75	569
cvd890_994	246-F3 SOSIP v4.2 Avi	18	100	positive	156250	1	1	569
cvd890_994	246-F3 SOSIP v4.2 Avi	20	100	positive	50	229.5	233.75	109
cvd890_994	246-F3 SOSIP v4.2 Avi	20	100	positive	250	34	34	109
cvd890_994	246-F3 SOSIP v4.2 Avi	20	100	positive	1250	5.25	5.5	109
cvd890_994	246-F3 SOSIP v4.2 Avi	20	100	positive	6250	1.5	1.75	109
cvd890_994	246-F3 SOSIP v4.2 Avi	20	100	positive	31250	1	1	109
cvd890_994	246-F3 SOSIP v4.2 Avi	20	100	positive	156250	1	1	109
cvd890_994	246-F3 SOSIP v4.2 Avi	21	100	positive	50	105.5	107	51
cvd890_994	246-F3 SOSIP v4.2 Avi	21	100	positive	250	14.5	14.5	51
cvd890_994	246-F3 SOSIP v4.2 Avi	21	100	positive	1250	3.5	3.5	51
cvd890_994	246-F3 SOSIP v4.2 Avi	21	100	positive	6250	1.5	1.5	51
cvd890_994	246-F3 SOSIP v4.2 Avi	21	100	positive	31250	1	1	51
cvd890_994	246-F3 SOSIP v4.2 Avi	21	100	positive	156250	1	1.25	51
cvd890_379	246-F3 SOSIP v4.2 Avi	2	100	baseline	50	2	3.25	4
cvd890_379	246-F3 SOSIP v4.2 Avi	2	100	baseline	250	2.25	2.25	4
cvd890_379	246-F3 SOSIP v4.2 Avi	2	100	baseline	1250	1	1.5	4
cvd890_379	246-F3 SOSIP v4.2 Avi	2	100	baseline	6250	1	1	4
cvd890_379	246-F3 SOSIP v4.2 Avi	2	100	baseline	31250	1	1	4
cvd890_379	246-F3 SOSIP v4.2 Avi	2	100	baseline	156250	1	1	4
cvd890_379	246-F3 SOSIP v4.2 Avi	6	100	negative	50	7	9	4
cvd890_379	246-F3 SOSIP v4.2 Avi	6	100	negative	250	2.25	2.5	4
cvd890_379	246-F3 SOSIP v4.2 Avi	6	100	negative	1250	1	1	4
cvd890_379	246-F3 SOSIP v4.2 Avi	6	100	negative	6250	1	1	4
cvd890_379	246-F3 SOSIP v4.2 Avi	6	100	negative	31250	1	1	4
cvd890_379	246-F3 SOSIP v4.2 Avi	6	100	negative	156250	1	1	4
cvd890_379	246-F3 SOSIP v4.2 Avi	9	100	negative	50	9.5	11	3
cvd890_379	246-F3 SOSIP v4.2 Avi	9	100	negative	250	1	1	3
cvd890_379	246-F3 SOSIP v4.2 Avi	9	100	negative	1250	1	1	3
cvd890_379	246-F3 SOSIP v4.2 Avi	9	100	negative	6250	1	1	3
cvd890_379	246-F3 SOSIP v4.2 Avi	9	100	negative	31250	1	1	3
cvd890_379	246-F3 SOSIP v4.2 Avi	9	100	negative	156250	1	1	3
cvd890_379	246-F3 SOSIP v4.2 Avi	12	100	positive	50	3709.75	3757.25	1987
cvd890_379	246-F3 SOSIP v4.2 Avi	12	100	positive	250	851.25	854.5	1987
cvd890_379	246-F3 SOSIP v4.2 Avi	12	100	positive	1250	114.5	114.5	1987
cvd890_379	246-F3 SOSIP v4.2 Avi	12	100	positive	6250	17.25	17.25	1987
cvd890_379	246-F3 SOSIP v4.2 Avi	12	100	positive	31250	4	4	1987
cvd890_379	246-F3 SOSIP v4.2 Avi	12	100	positive	156250	2	2	1987
cvd890_379	246-F3 SOSIP v4.2 Avi	15	100	positive	50	1388	1408	671
cvd890_379	246-F3 SOSIP v4.2 Avi	15	100	positive	250	196.75	199.5	671
cvd890_379	246-F3 SOSIP v4.2 Avi	15	100	positive	1250	40.75	40.75	671
cvd890_379	246-F3 SOSIP v4.2 Avi	15	100	positive	6250	16.5	16.5	671
cvd890_379	246-F3 SOSIP v4.2 Avi	15	100	positive	31250	10.5	13.5	671
cvd890_379	246-F3 SOSIP v4.2 Avi	15	100	positive	156250	2	3.5	671
cvd890_379	246-F3 SOSIP v4.2 Avi	18	100	positive	50	1610	1712.75	771
cvd890_379	246-F3 SOSIP v4.2 Avi	18	100	positive	250	264.25	278.25	771
cvd890_379	246-F3 SOSIP v4.2 Avi	18	100	positive	1250	29.75	32.75	771
cvd890_379	246-F3 SOSIP v4.2 Avi	18	100	positive	6250	3.75	5.25	771
cvd890_379	246-F3 SOSIP v4.2 Avi	18	100	positive	31250	1	1.75	771
cvd890_379	246-F3 SOSIP v4.2 Avi	18	100	positive	156250	1	1	771
cvd890_379	246-F3 SOSIP v4.2 Avi	20	100	positive	50	156.75	162	75
cvd890_379	246-F3 SOSIP v4.2 Avi	20	100	positive	250	24.75	26.5	75
cvd890_379	246-F3 SOSIP v4.2 Avi	20	100	positive	1250	2.75	4	75
cvd890_379	246-F3 SOSIP v4.2 Avi	20	100	positive	6250	1	1	75
cvd890_379	246-F3 SOSIP v4.2 Avi	20	100	positive	31250	1	1	75
cvd890_379	246-F3 SOSIP v4.2 Avi	20	100	positive	156250	1	1	75
cvd890_379	246-F3 SOSIP v4.2 Avi	21	100	negative	50	45	45.5	22
cvd890_379	246-F3 SOSIP v4.2 Avi	21	100	negative	250	6.5	7	22
cvd890_379	246-F3 SOSIP v4.2 Avi	21	100	negative	1250	3	3	22
cvd890_379	246-F3 SOSIP v4.2 Avi	21	100	negative	6250	1	1	22
cvd890_379	246-F3 SOSIP v4.2 Avi	21	100	negative	31250	1	1	22
cvd890_379	246-F3 SOSIP v4.2 Avi	21	100	negative	156250	1	1	22
cvd890_324	246-F3 SOSIP v4.2 Avi	2	100	baseline	50	4	5.75	5
cvd890_324	246-F3 SOSIP v4.2 Avi	2	100	baseline	250	2	2.25	5
cvd890_324	246-F3 SOSIP v4.2 Avi	2	100	baseline	1250	1	1	5
cvd890_324	246-F3 SOSIP v4.2 Avi	2	100	baseline	6250	1.25	1.25	5
cvd890_324	246-F3 SOSIP v4.2 Avi	2	100	baseline	31250	1.25	1.25	5
cvd890_324	246-F3 SOSIP v4.2 Avi	2	100	baseline	156250	1	1	5
cvd890_324	246-F3 SOSIP v4.2 Avi	6	100	negative	50	6.25	9.5	2
cvd890_324	246-F3 SOSIP v4.2 Avi	6	100	negative	250	1	1	2
cvd890_324	246-F3 SOSIP v4.2 Avi	6	100	negative	1250	1	1	2
cvd890_324	246-F3 SOSIP v4.2 Avi	6	100	negative	6250	1	1	2
cvd890_324	246-F3 SOSIP v4.2 Avi	6	100	negative	31250	1	1.5	2
cvd890_324	246-F3 SOSIP v4.2 Avi	6	100	negative	156250	1	1	2
cvd890_324	246-F3 SOSIP v4.2 Avi	9	100	negative	50	5.75	8	3
cvd890_324	246-F3 SOSIP v4.2 Avi	9	100	negative	250	1	1.5	3
cvd890_324	246-F3 SOSIP v4.2 Avi	9	100	negative	1250	1	1	3
cvd890_324	246-F3 SOSIP v4.2 Avi	9	100	negative	6250	1	1	3
cvd890_324	246-F3 SOSIP v4.2 Avi	9	100	negative	31250	1	1	3
cvd890_324	246-F3 SOSIP v4.2 Avi	9	100	negative	156250	1	1	3
cvd890_324	246-F3 SOSIP v4.2 Avi	12	100	positive	50	1429.5	1430.5	678
cvd890_324	246-F3 SOSIP v4.2 Avi	12	100	positive	250	220.25	220.25	678
cvd890_324	246-F3 SOSIP v4.2 Avi	12	100	positive	1250	26.5	26.5	678
cvd890_324	246-F3 SOSIP v4.2 Avi	12	100	positive	6250	5	5	678
cvd890_324	246-F3 SOSIP v4.2 Avi	12	100	positive	31250	3	3	678
cvd890_324	246-F3 SOSIP v4.2 Avi	12	100	positive	156250	1	1	678
cvd890_324	246-F3 SOSIP v4.2 Avi	15	100	positive	50	319.5	328.25	165
cvd890_324	246-F3 SOSIP v4.2 Avi	15	100	positive	250	51.75	55.25	165
cvd890_324	246-F3 SOSIP v4.2 Avi	15	100	positive	1250	16.25	16.75	165
cvd890_324	246-F3 SOSIP v4.2 Avi	15	100	positive	6250	7	7	165
cvd890_324	246-F3 SOSIP v4.2 Avi	15	100	positive	31250	1	1	165
cvd890_324	246-F3 SOSIP v4.2 Avi	15	100	positive	156250	1.5	3	165
cvd890_324	246-F3 SOSIP v4.2 Avi	18	100	positive	50	1440.75	1443.25	706
cvd890_324	246-F3 SOSIP v4.2 Avi	18	100	positive	250	254.75	255.25	706
cvd890_324	246-F3 SOSIP v4.2 Avi	18	100	positive	1250	29.5	30.5	706
cvd890_324	246-F3 SOSIP v4.2 Avi	18	100	positive	6250	4.75	5.25	706
cvd890_324	246-F3 SOSIP v4.2 Avi	18	100	positive	31250	1	1	706
cvd890_324	246-F3 SOSIP v4.2 Avi	18	100	positive	156250	1	1	706
cvd890_324	246-F3 SOSIP v4.2 Avi	20	100	negative	50	75.75	78	35
cvd890_324	246-F3 SOSIP v4.2 Avi	20	100	negative	250	9.5	10.5	35
cvd890_324	246-F3 SOSIP v4.2 Avi	20	100	negative	1250	1.5	3	35
cvd890_324	246-F3 SOSIP v4.2 Avi	20	100	negative	6250	1	1.25	35
cvd890_324	246-F3 SOSIP v4.2 Avi	20	100	negative	31250	1.25	1.5	35
cvd890_324	246-F3 SOSIP v4.2 Avi	20	100	negative	156250	1	1	35
cvd890_324	246-F3 SOSIP v4.2 Avi	21	100	negative	50	16.5	16.5	11
cvd890_324	246-F3 SOSIP v4.2 Avi	21	100	negative	250	3.5	3.5	11
cvd890_324	246-F3 SOSIP v4.2 Avi	21	100	negative	1250	1.25	1.5	11
cvd890_324	246-F3 SOSIP v4.2 Avi	21	100	negative	6250	2	2	11
cvd890_324	246-F3 SOSIP v4.2 Avi	21	100	negative	31250	1	1	11
cvd890_324	246-F3 SOSIP v4.2 Avi	21	100	negative	156250	1	1	11
cvd890_298	246-F3 SOSIP v4.2 Avi	2	100	baseline	50	43.5	46.25	24
cvd890_298	246-F3 SOSIP v4.2 Avi	2	100	baseline	250	8.75	9.5	24
cvd890_298	246-F3 SOSIP v4.2 Avi	2	100	baseline	1250	2.75	2.75	24
cvd890_298	246-F3 SOSIP v4.2 Avi	2	100	baseline	6250	1	1	24
cvd890_298	246-F3 SOSIP v4.2 Avi	2	100	baseline	31250	1	1	24
cvd890_298	246-F3 SOSIP v4.2 Avi	2	100	baseline	156250	1	1	24
cvd890_298	246-F3 SOSIP v4.2 Avi	6	100	negative	50	14.5	17.5	8
cvd890_298	246-F3 SOSIP v4.2 Avi	6	100	negative	250	1.25	2.25	8
cvd890_298	246-F3 SOSIP v4.2 Avi	6	100	negative	1250	1.25	2	8
cvd890_298	246-F3 SOSIP v4.2 Avi	6	100	negative	6250	1	1	8
cvd890_298	246-F3 SOSIP v4.2 Avi	6	100	negative	31250	1	1	8
cvd890_298	246-F3 SOSIP v4.2 Avi	6	100	negative	156250	1	1	8
cvd890_298	246-F3 SOSIP v4.2 Avi	9	100	negative	50	34.25	38.25	15
cvd890_298	246-F3 SOSIP v4.2 Avi	9	100	negative	250	4	5	15
cvd890_298	246-F3 SOSIP v4.2 Avi	9	100	negative	1250	1	1	15
cvd890_298	246-F3 SOSIP v4.2 Avi	9	100	negative	6250	1	1	15
cvd890_298	246-F3 SOSIP v4.2 Avi	9	100	negative	31250	1	1	15
cvd890_298	246-F3 SOSIP v4.2 Avi	9	100	negative	156250	1	1	15
cvd890_298	246-F3 SOSIP v4.2 Avi	12	100	positive	50	733.25	735.75	337
cvd890_298	246-F3 SOSIP v4.2 Avi	12	100	positive	250	100.5	100.5	337
cvd890_298	246-F3 SOSIP v4.2 Avi	12	100	positive	1250	13	13	337
cvd890_298	246-F3 SOSIP v4.2 Avi	12	100	positive	6250	2	2	337
cvd890_298	246-F3 SOSIP v4.2 Avi	12	100	positive	31250	1	1	337
cvd890_298	246-F3 SOSIP v4.2 Avi	12	100	positive	156250	1	1	337
cvd890_298	246-F3 SOSIP v4.2 Avi	15	100	positive	50	474.25	496.5	276
cvd890_298	246-F3 SOSIP v4.2 Avi	15	100	positive	250	96.75	100.5	276
cvd890_298	246-F3 SOSIP v4.2 Avi	15	100	positive	1250	28.5	32.25	276
cvd890_298	246-F3 SOSIP v4.2 Avi	15	100	positive	6250	19.25	19.25	276
cvd890_298	246-F3 SOSIP v4.2 Avi	15	100	positive	31250	10	10	276
cvd890_298	246-F3 SOSIP v4.2 Avi	15	100	positive	156250	5.75	5.75	276
cvd890_298	246-F3 SOSIP v4.2 Avi	18	100	positive	50	909.5	913.75	442
cvd890_298	246-F3 SOSIP v4.2 Avi	18	100	positive	250	150.75	151.25	442
cvd890_298	246-F3 SOSIP v4.2 Avi	18	100	positive	1250	21.5	22.5	442
cvd890_298	246-F3 SOSIP v4.2 Avi	18	100	positive	6250	5	5.5	442
cvd890_298	246-F3 SOSIP v4.2 Avi	18	100	positive	31250	1	1	442
cvd890_298	246-F3 SOSIP v4.2 Avi	18	100	positive	156250	1	1	442
cvd890_298	246-F3 SOSIP v4.2 Avi	20	100	negative	50	79.25	84.5	39
cvd890_298	246-F3 SOSIP v4.2 Avi	20	100	negative	250	14	14.5	39
cvd890_298	246-F3 SOSIP v4.2 Avi	20	100	negative	1250	2.25	2.5	39
cvd890_298	246-F3 SOSIP v4.2 Avi	20	100	negative	6250	1	1	39
cvd890_298	246-F3 SOSIP v4.2 Avi	20	100	negative	31250	1	1	39
cvd890_298	246-F3 SOSIP v4.2 Avi	20	100	negative	156250	1	1	39
cvd890_298	246-F3 SOSIP v4.2 Avi	21	100	negative	50	23.25	27.75	13
cvd890_298	246-F3 SOSIP v4.2 Avi	21	100	negative	250	3.5	4.5	13
cvd890_298	246-F3 SOSIP v4.2 Avi	21	100	negative	1250	1.5	1.5	13
cvd890_298	246-F3 SOSIP v4.2 Avi	21	100	negative	6250	1	1	13
cvd890_298	246-F3 SOSIP v4.2 Avi	21	100	negative	31250	1	1.5	13
cvd890_298	246-F3 SOSIP v4.2 Avi	21	100	negative	156250	1.5	1.5	13
cvd890_340	246-F3 SOSIP v4.2 Avi	2	100	baseline	50	99.5	100.25	48
cvd890_340	246-F3 SOSIP v4.2 Avi	2	100	baseline	250	14.75	14.75	48
cvd890_340	246-F3 SOSIP v4.2 Avi	2	100	baseline	1250	3	3	48
cvd890_340	246-F3 SOSIP v4.2 Avi	2	100	baseline	6250	1	1	48
cvd890_340	246-F3 SOSIP v4.2 Avi	2	100	baseline	31250	1	1.5	48
cvd890_340	246-F3 SOSIP v4.2 Avi	2	100	baseline	156250	1	1	48
cvd890_340	246-F3 SOSIP v4.2 Avi	6	100	negative	50	31.5	33	17
cvd890_340	246-F3 SOSIP v4.2 Avi	6	100	negative	250	5	5	17
cvd890_340	246-F3 SOSIP v4.2 Avi	6	100	negative	1250	1.5	1.5	17
cvd890_340	246-F3 SOSIP v4.2 Avi	6	100	negative	6250	1.5	2	17
cvd890_340	246-F3 SOSIP v4.2 Avi	6	100	negative	31250	1	1	17
cvd890_340	246-F3 SOSIP v4.2 Avi	6	100	negative	156250	1	1	17
cvd890_340	246-F3 SOSIP v4.2 Avi	9	100	negative	50	48.5	50.5	21
cvd890_340	246-F3 SOSIP v4.2 Avi	9	100	negative	250	6	6	21
cvd890_340	246-F3 SOSIP v4.2 Avi	9	100	negative	1250	1	1	21
cvd890_340	246-F3 SOSIP v4.2 Avi	9	100	negative	6250	1	1	21
cvd890_340	246-F3 SOSIP v4.2 Avi	9	100	negative	31250	1	1	21
cvd890_340	246-F3 SOSIP v4.2 Avi	9	100	negative	156250	1	1	21
cvd890_340	246-F3 SOSIP v4.2 Avi	12	100	positive	50	4046.25	4056.25	1963
cvd890_340	246-F3 SOSIP v4.2 Avi	12	100	positive	250	651.5	651.5	1963
cvd890_340	246-F3 SOSIP v4.2 Avi	12	100	positive	1250	105	105	1963
cvd890_340	246-F3 SOSIP v4.2 Avi	12	100	positive	6250	16.5	16.5	1963
cvd890_340	246-F3 SOSIP v4.2 Avi	12	100	positive	31250	12.75	13	1963
cvd890_340	246-F3 SOSIP v4.2 Avi	12	100	positive	156250	1	1	1963
cvd890_340	246-F3 SOSIP v4.2 Avi	15	100	positive	50	702.5	710.75	337
cvd890_340	246-F3 SOSIP v4.2 Avi	15	100	positive	250	103	103	337
cvd890_340	246-F3 SOSIP v4.2 Avi	15	100	positive	1250	20.25	21	337
cvd890_340	246-F3 SOSIP v4.2 Avi	15	100	positive	6250	1	1.25	337
cvd890_340	246-F3 SOSIP v4.2 Avi	15	100	positive	31250	2.75	2.75	337
cvd890_340	246-F3 SOSIP v4.2 Avi	15	100	positive	156250	10	10	337
cvd890_340	246-F3 SOSIP v4.2 Avi	18	100	positive	50	337.5	339.5	157
cvd890_340	246-F3 SOSIP v4.2 Avi	18	100	positive	250	47.25	48.25	157
cvd890_340	246-F3 SOSIP v4.2 Avi	18	100	positive	1250	7	7.5	157
cvd890_340	246-F3 SOSIP v4.2 Avi	18	100	positive	6250	1	1	157
cvd890_340	246-F3 SOSIP v4.2 Avi	18	100	positive	31250	1	1	157
cvd890_340	246-F3 SOSIP v4.2 Avi	18	100	positive	156250	1	1	157
cvd890_340	246-F3 SOSIP v4.2 Avi	20	100	negative	50	81.25	83.75	38
cvd890_340	246-F3 SOSIP v4.2 Avi	20	100	negative	250	10.25	12	38
cvd890_340	246-F3 SOSIP v4.2 Avi	20	100	negative	1250	2.25	3	38
cvd890_340	246-F3 SOSIP v4.2 Avi	20	100	negative	6250	1	1.5	38
cvd890_340	246-F3 SOSIP v4.2 Avi	20	100	negative	31250	1.25	1.5	38
cvd890_340	246-F3 SOSIP v4.2 Avi	20	100	negative	156250	1	1	38
cvd890_340	246-F3 SOSIP v4.2 Avi	21	100	negative	50	49.75	52.75	25
cvd890_340	246-F3 SOSIP v4.2 Avi	21	100	negative	250	7.5	7.5	25
cvd890_340	246-F3 SOSIP v4.2 Avi	21	100	negative	1250	2	2	25
cvd890_340	246-F3 SOSIP v4.2 Avi	21	100	negative	6250	1.25	1.25	25
cvd890_340	246-F3 SOSIP v4.2 Avi	21	100	negative	31250	1	1	25
cvd890_340	246-F3 SOSIP v4.2 Avi	21	100	negative	156250	1	1	25
cvd890_765	246-F3 SOSIP v4.2 Avi	2	100	baseline	50	7.75	9.75	9
cvd890_765	246-F3 SOSIP v4.2 Avi	2	100	baseline	250	2.5	3.25	9
cvd890_765	246-F3 SOSIP v4.2 Avi	2	100	baseline	1250	2.75	2.75	9
cvd890_765	246-F3 SOSIP v4.2 Avi	2	100	baseline	6250	2.25	2.25	9
cvd890_765	246-F3 SOSIP v4.2 Avi	2	100	baseline	31250	1.5	1.5	9
cvd890_765	246-F3 SOSIP v4.2 Avi	2	100	baseline	156250	1	1	9
cvd890_765	246-F3 SOSIP v4.2 Avi	6	100	negative	50	37	40	18
cvd890_765	246-F3 SOSIP v4.2 Avi	6	100	negative	250	5.25	6	18
cvd890_765	246-F3 SOSIP v4.2 Avi	6	100	negative	1250	1	1.5	18
cvd890_765	246-F3 SOSIP v4.2 Avi	6	100	negative	6250	1	1	18
cvd890_765	246-F3 SOSIP v4.2 Avi	6	100	negative	31250	1	1	18
cvd890_765	246-F3 SOSIP v4.2 Avi	6	100	negative	156250	1	1	18
cvd890_765	246-F3 SOSIP v4.2 Avi	9	100	negative	50	12.25	14.75	5
cvd890_765	246-F3 SOSIP v4.2 Avi	9	100	negative	250	1	1	5
cvd890_765	246-F3 SOSIP v4.2 Avi	9	100	negative	1250	1	1	5
cvd890_765	246-F3 SOSIP v4.2 Avi	9	100	negative	6250	1	1	5
cvd890_765	246-F3 SOSIP v4.2 Avi	9	100	negative	31250	1	1	5
cvd890_765	246-F3 SOSIP v4.2 Avi	9	100	negative	156250	1	1	5
cvd890_765	246-F3 SOSIP v4.2 Avi	12	100	positive	50	13248.8	13263	7181
cvd890_765	246-F3 SOSIP v4.2 Avi	12	100	positive	250	3089.75	3092.5	7181
cvd890_765	246-F3 SOSIP v4.2 Avi	12	100	positive	1250	488	488	7181
cvd890_765	246-F3 SOSIP v4.2 Avi	12	100	positive	6250	61.75	61.75	7181
cvd890_765	246-F3 SOSIP v4.2 Avi	12	100	positive	31250	10	10	7181
cvd890_765	246-F3 SOSIP v4.2 Avi	12	100	positive	156250	1	1	7181
cvd890_765	246-F3 SOSIP v4.2 Avi	15	100	positive	50	584.25	592	305
cvd890_765	246-F3 SOSIP v4.2 Avi	15	100	positive	250	99.5	100.75	305
cvd890_765	246-F3 SOSIP v4.2 Avi	15	100	positive	1250	27.75	27.75	305
cvd890_765	246-F3 SOSIP v4.2 Avi	15	100	positive	6250	4	7.25	305
cvd890_765	246-F3 SOSIP v4.2 Avi	15	100	positive	31250	10	10	305
cvd890_765	246-F3 SOSIP v4.2 Avi	15	100	positive	156250	6.25	6.25	305
cvd890_765	246-F3 SOSIP v4.2 Avi	18	100	positive	50	2263.75	2267.5	1146
cvd890_765	246-F3 SOSIP v4.2 Avi	18	100	positive	250	425.25	425.25	1146
cvd890_765	246-F3 SOSIP v4.2 Avi	18	100	positive	1250	67.5	68	1146
cvd890_765	246-F3 SOSIP v4.2 Avi	18	100	positive	6250	12.25	12.25	1146
cvd890_765	246-F3 SOSIP v4.2 Avi	18	100	positive	31250	2	2	1146
cvd890_765	246-F3 SOSIP v4.2 Avi	18	100	positive	156250	1	1	1146
cvd890_765	246-F3 SOSIP v4.2 Avi	20	100	positive	50	573.25	574.75	268
cvd890_765	246-F3 SOSIP v4.2 Avi	20	100	positive	250	80.75	81.5	268
cvd890_765	246-F3 SOSIP v4.2 Avi	20	100	positive	1250	11.75	12	268
cvd890_765	246-F3 SOSIP v4.2 Avi	20	100	positive	6250	3.5	3.5	268
cvd890_765	246-F3 SOSIP v4.2 Avi	20	100	positive	31250	1	1	268
cvd890_765	246-F3 SOSIP v4.2 Avi	20	100	positive	156250	1	1	268
cvd890_765	246-F3 SOSIP v4.2 Avi	21	100	positive	50	207.75	209.75	98
cvd890_765	246-F3 SOSIP v4.2 Avi	21	100	positive	250	30.75	30.75	98
cvd890_765	246-F3 SOSIP v4.2 Avi	21	100	positive	1250	4.75	5.25	98
cvd890_765	246-F3 SOSIP v4.2 Avi	21	100	positive	6250	1.5	1.5	98
cvd890_765	246-F3 SOSIP v4.2 Avi	21	100	positive	31250	1	1	98
cvd890_765	246-F3 SOSIP v4.2 Avi	21	100	positive	156250	1	1	98
cvd890_921	246-F3 SOSIP v4.2 Avi	2	100	baseline	50	10.75	11.75	7
cvd890_921	246-F3 SOSIP v4.2 Avi	2	100	baseline	250	1.75	1.75	7
cvd890_921	246-F3 SOSIP v4.2 Avi	2	100	baseline	1250	2	2	7
cvd890_921	246-F3 SOSIP v4.2 Avi	2	100	baseline	6250	1	1	7
cvd890_921	246-F3 SOSIP v4.2 Avi	2	100	baseline	31250	1	1	7
cvd890_921	246-F3 SOSIP v4.2 Avi	2	100	baseline	156250	1.5	1.5	7
cvd890_921	246-F3 SOSIP v4.2 Avi	6	100	negative	50	7	8	6
cvd890_921	246-F3 SOSIP v4.2 Avi	6	100	negative	250	2.5	2.5	6
cvd890_921	246-F3 SOSIP v4.2 Avi	6	100	negative	1250	1	1	6
cvd890_921	246-F3 SOSIP v4.2 Avi	6	100	negative	6250	1	1	6
cvd890_921	246-F3 SOSIP v4.2 Avi	6	100	negative	31250	1	1	6
cvd890_921	246-F3 SOSIP v4.2 Avi	6	100	negative	156250	1	1	6
cvd890_921	246-F3 SOSIP v4.2 Avi	9	100	negative	50	7.75	9.75	3
cvd890_921	246-F3 SOSIP v4.2 Avi	9	100	negative	250	1	1	3
cvd890_921	246-F3 SOSIP v4.2 Avi	9	100	negative	1250	1	1	3
cvd890_921	246-F3 SOSIP v4.2 Avi	9	100	negative	6250	1	1	3
cvd890_921	246-F3 SOSIP v4.2 Avi	9	100	negative	31250	1	1	3
cvd890_921	246-F3 SOSIP v4.2 Avi	9	100	negative	156250	1	1	3
cvd890_921	246-F3 SOSIP v4.2 Avi	12	100	positive	50	5300	5308.75	2709
cvd890_921	246-F3 SOSIP v4.2 Avi	12	100	positive	250	1039	1042.25	2709
cvd890_921	246-F3 SOSIP v4.2 Avi	12	100	positive	1250	147.75	150	2709
cvd890_921	246-F3 SOSIP v4.2 Avi	12	100	positive	6250	29.5	29.5	2709
cvd890_921	246-F3 SOSIP v4.2 Avi	12	100	positive	31250	9.5	12.25	2709
cvd890_921	246-F3 SOSIP v4.2 Avi	12	100	positive	156250	1	1	2709
cvd890_921	246-F3 SOSIP v4.2 Avi	15	100	positive	50	266.75	283.25	147
cvd890_921	246-F3 SOSIP v4.2 Avi	15	100	positive	250	47.25	56	147
cvd890_921	246-F3 SOSIP v4.2 Avi	15	100	positive	1250	17.75	17.75	147
cvd890_921	246-F3 SOSIP v4.2 Avi	15	100	positive	6250	6.75	9	147
cvd890_921	246-F3 SOSIP v4.2 Avi	15	100	positive	31250	4.75	6.75	147
cvd890_921	246-F3 SOSIP v4.2 Avi	15	100	positive	156250	1	4.75	147
cvd890_921	246-F3 SOSIP v4.2 Avi	18	100	positive	50	887.5	924.25	417
cvd890_921	246-F3 SOSIP v4.2 Avi	18	100	positive	250	132.25	137.75	417
cvd890_921	246-F3 SOSIP v4.2 Avi	18	100	positive	1250	17.5	19	417
cvd890_921	246-F3 SOSIP v4.2 Avi	18	100	positive	6250	3	3	417
cvd890_921	246-F3 SOSIP v4.2 Avi	18	100	positive	31250	1	1	417
cvd890_921	246-F3 SOSIP v4.2 Avi	18	100	positive	156250	1	1	417
cvd890_921	246-F3 SOSIP v4.2 Avi	20	100	positive	50	113.75	122.5	54
cvd890_921	246-F3 SOSIP v4.2 Avi	20	100	positive	250	15.25	17	54
cvd890_921	246-F3 SOSIP v4.2 Avi	20	100	positive	1250	2.75	4	54
cvd890_921	246-F3 SOSIP v4.2 Avi	20	100	positive	6250	1.75	2	54
cvd890_921	246-F3 SOSIP v4.2 Avi	20	100	positive	31250	1	1	54
cvd890_921	246-F3 SOSIP v4.2 Avi	20	100	positive	156250	1	1	54
cvd890_921	246-F3 SOSIP v4.2 Avi	21	100	negative	50	35.75	38	17
cvd890_921	246-F3 SOSIP v4.2 Avi	21	100	negative	250	5.5	5.5	17
cvd890_921	246-F3 SOSIP v4.2 Avi	21	100	negative	1250	1	1	17
cvd890_921	246-F3 SOSIP v4.2 Avi	21	100	negative	6250	1	1	17
cvd890_921	246-F3 SOSIP v4.2 Avi	21	100	negative	31250	1	1	17
cvd890_921	246-F3 SOSIP v4.2 Avi	21	100	negative	156250	1	1	17
cvd890_465	246-F3 SOSIP v4.2 Avi	2	100	baseline	50	12.75	13.25	12
cvd890_465	246-F3 SOSIP v4.2 Avi	2	100	baseline	250	3.75	3.75	12
cvd890_465	246-F3 SOSIP v4.2 Avi	2	100	baseline	1250	2.75	2.75	12
cvd890_465	246-F3 SOSIP v4.2 Avi	2	100	baseline	6250	1.25	1.25	12
cvd890_465	246-F3 SOSIP v4.2 Avi	2	100	baseline	31250	2.25	2.25	12
cvd890_465	246-F3 SOSIP v4.2 Avi	2	100	baseline	156250	2.5	2.5	12
cvd890_465	246-F3 SOSIP v4.2 Avi	6	100	negative	50	3	4	2
cvd890_465	246-F3 SOSIP v4.2 Avi	6	100	negative	250	1	1.75	2
cvd890_465	246-F3 SOSIP v4.2 Avi	6	100	negative	1250	1	1.5	2
cvd890_465	246-F3 SOSIP v4.2 Avi	6	100	negative	6250	1	1	2
cvd890_465	246-F3 SOSIP v4.2 Avi	6	100	negative	31250	1	1	2
cvd890_465	246-F3 SOSIP v4.2 Avi	6	100	negative	156250	1	1	2
cvd890_465	246-F3 SOSIP v4.2 Avi	9	100	negative	50	4	5	7
cvd890_465	246-F3 SOSIP v4.2 Avi	9	100	negative	250	2.75	2.75	7
cvd890_465	246-F3 SOSIP v4.2 Avi	9	100	negative	1250	2.25	2.25	7
cvd890_465	246-F3 SOSIP v4.2 Avi	9	100	negative	6250	1.25	1.25	7
cvd890_465	246-F3 SOSIP v4.2 Avi	9	100	negative	31250	1.75	1.75	7
cvd890_465	246-F3 SOSIP v4.2 Avi	9	100	negative	156250	1	1	7
cvd890_465	246-F3 SOSIP v4.2 Avi	12	100	positive	50	2856.75	2867.5	1296
cvd890_465	246-F3 SOSIP v4.2 Avi	12	100	positive	250	372	372	1296
cvd890_465	246-F3 SOSIP v4.2 Avi	12	100	positive	1250	45.5	46.75	1296
cvd890_465	246-F3 SOSIP v4.2 Avi	12	100	positive	6250	8.25	9	1296
cvd890_465	246-F3 SOSIP v4.2 Avi	12	100	positive	31250	1	1	1296
cvd890_465	246-F3 SOSIP v4.2 Avi	12	100	positive	156250	1	1	1296
cvd890_465	246-F3 SOSIP v4.2 Avi	15	100	negative	50	69.25	74.75	51
cvd890_465	246-F3 SOSIP v4.2 Avi	15	100	negative	250	22.75	24.25	51
cvd890_465	246-F3 SOSIP v4.2 Avi	15	100	negative	1250	7.25	7.25	51
cvd890_465	246-F3 SOSIP v4.2 Avi	15	100	negative	6250	6.75	6.75	51
cvd890_465	246-F3 SOSIP v4.2 Avi	15	100	negative	31250	1	2.5	51
cvd890_465	246-F3 SOSIP v4.2 Avi	15	100	negative	156250	2.5	5.25	51
cvd890_465	246-F3 SOSIP v4.2 Avi	18	100	positive	50	1195.5	1198	588
cvd890_465	246-F3 SOSIP v4.2 Avi	18	100	positive	250	206.25	206.75	588
cvd890_465	246-F3 SOSIP v4.2 Avi	18	100	positive	1250	32.25	33.25	588
cvd890_465	246-F3 SOSIP v4.2 Avi	18	100	positive	6250	4.75	5.5	588
cvd890_465	246-F3 SOSIP v4.2 Avi	18	100	positive	31250	1	1	588
cvd890_465	246-F3 SOSIP v4.2 Avi	18	100	positive	156250	1	1	588
cvd890_465	246-F3 SOSIP v4.2 Avi	20	100	negative	50	62	63.5	28
cvd890_465	246-F3 SOSIP v4.2 Avi	20	100	negative	250	8	9	28
cvd890_465	246-F3 SOSIP v4.2 Avi	20	100	negative	1250	1.5	2.5	28
cvd890_465	246-F3 SOSIP v4.2 Avi	20	100	negative	6250	1	1	28
cvd890_465	246-F3 SOSIP v4.2 Avi	20	100	negative	31250	1	1	28
cvd890_465	246-F3 SOSIP v4.2 Avi	20	100	negative	156250	1	1	28
cvd890_465	246-F3 SOSIP v4.2 Avi	21	100	negative	50	24	24.5	12
cvd890_465	246-F3 SOSIP v4.2 Avi	21	100	negative	250	4.5	4.5	12
cvd890_465	246-F3 SOSIP v4.2 Avi	21	100	negative	1250	1	1	12
cvd890_465	246-F3 SOSIP v4.2 Avi	21	100	negative	6250	1	1	12
cvd890_465	246-F3 SOSIP v4.2 Avi	21	100	negative	31250	1	1	12
cvd890_465	246-F3 SOSIP v4.2 Avi	21	100	negative	156250	1	1	12
cvd890_106	246-F3 SOSIP v4.2 Avi	2	100	baseline	50	5.25	5.75	6
cvd890_106	246-F3 SOSIP v4.2 Avi	2	100	baseline	250	1.25	1.25	6
cvd890_106	246-F3 SOSIP v4.2 Avi	2	100	baseline	1250	1	1	6
cvd890_106	246-F3 SOSIP v4.2 Avi	2	100	baseline	6250	1.75	1.75	6
cvd890_106	246-F3 SOSIP v4.2 Avi	2	100	baseline	31250	1.25	1.25	6
cvd890_106	246-F3 SOSIP v4.2 Avi	2	100	baseline	156250	2.25	2.25	6
cvd890_106	246-F3 SOSIP v4.2 Avi	6	100	negative	50	3.5	5	2
cvd890_106	246-F3 SOSIP v4.2 Avi	6	100	negative	250	1.25	1.5	2
cvd890_106	246-F3 SOSIP v4.2 Avi	6	100	negative	1250	1	1	2
cvd890_106	246-F3 SOSIP v4.2 Avi	6	100	negative	6250	1	1	2
cvd890_106	246-F3 SOSIP v4.2 Avi	6	100	negative	31250	1	1	2
cvd890_106	246-F3 SOSIP v4.2 Avi	6	100	negative	156250	1	1	2
cvd890_106	246-F3 SOSIP v4.2 Avi	9	100	negative	50	4.5	5.5	5
cvd890_106	246-F3 SOSIP v4.2 Avi	9	100	negative	250	1	1	5
cvd890_106	246-F3 SOSIP v4.2 Avi	9	100	negative	1250	1	1	5
cvd890_106	246-F3 SOSIP v4.2 Avi	9	100	negative	6250	1.5	1.5	5
cvd890_106	246-F3 SOSIP v4.2 Avi	9	100	negative	31250	1	1	5
cvd890_106	246-F3 SOSIP v4.2 Avi	9	100	negative	156250	1.5	1.5	5
cvd890_106	246-F3 SOSIP v4.2 Avi	12	100	positive	50	604.5	637.75	296
cvd890_106	246-F3 SOSIP v4.2 Avi	12	100	positive	250	97.75	101	296
cvd890_106	246-F3 SOSIP v4.2 Avi	12	100	positive	1250	15.75	20	296
cvd890_106	246-F3 SOSIP v4.2 Avi	12	100	positive	6250	7.75	8.5	296
cvd890_106	246-F3 SOSIP v4.2 Avi	12	100	positive	31250	1	1	296
cvd890_106	246-F3 SOSIP v4.2 Avi	12	100	positive	156250	1	1	296
cvd890_106	246-F3 SOSIP v4.2 Avi	15	100	negative	50	51	58.5	46
cvd890_106	246-F3 SOSIP v4.2 Avi	15	100	negative	250	14.75	16.75	46
cvd890_106	246-F3 SOSIP v4.2 Avi	15	100	negative	1250	6.25	8.25	46
cvd890_106	246-F3 SOSIP v4.2 Avi	15	100	negative	6250	11.5	11.5	46
cvd890_106	246-F3 SOSIP v4.2 Avi	15	100	negative	31250	6.5	6.5	46
cvd890_106	246-F3 SOSIP v4.2 Avi	15	100	negative	156250	3.75	3.75	46
cvd890_106	246-F3 SOSIP v4.2 Avi	18	100	positive	50	434.25	436	200
cvd890_106	246-F3 SOSIP v4.2 Avi	18	100	positive	250	58.5	60	200
cvd890_106	246-F3 SOSIP v4.2 Avi	18	100	positive	1250	8.25	8.75	200
cvd890_106	246-F3 SOSIP v4.2 Avi	18	100	positive	6250	1.75	1.75	200
cvd890_106	246-F3 SOSIP v4.2 Avi	18	100	positive	31250	1	1	200
cvd890_106	246-F3 SOSIP v4.2 Avi	18	100	positive	156250	1	1	200
cvd890_106	246-F3 SOSIP v4.2 Avi	20	100	negative	50	24.5	27.5	10
cvd890_106	246-F3 SOSIP v4.2 Avi	20	100	negative	250	2.75	4.25	10
cvd890_106	246-F3 SOSIP v4.2 Avi	20	100	negative	1250	1	1	10
cvd890_106	246-F3 SOSIP v4.2 Avi	20	100	negative	6250	1	1	10
cvd890_106	246-F3 SOSIP v4.2 Avi	20	100	negative	31250	1	1	10
cvd890_106	246-F3 SOSIP v4.2 Avi	20	100	negative	156250	1	1	10
cvd890_106	246-F3 SOSIP v4.2 Avi	21	100	negative	50	10.75	14.5	6
cvd890_106	246-F3 SOSIP v4.2 Avi	21	100	negative	250	2.5	2.5	6
cvd890_106	246-F3 SOSIP v4.2 Avi	21	100	negative	1250	1	1	6
cvd890_106	246-F3 SOSIP v4.2 Avi	21	100	negative	6250	1	1	6
cvd890_106	246-F3 SOSIP v4.2 Avi	21	100	negative	31250	1	1	6
cvd890_106	246-F3 SOSIP v4.2 Avi	21	100	negative	156250	1	1	6
cvd890_481	246-F3 SOSIP v4.2 Avi	2	100	baseline	50	20.5	20.5	15
cvd890_481	246-F3 SOSIP v4.2 Avi	2	100	baseline	250	5.25	5.25	15
cvd890_481	246-F3 SOSIP v4.2 Avi	2	100	baseline	1250	2.75	2.75	15
cvd890_481	246-F3 SOSIP v4.2 Avi	2	100	baseline	6250	2.25	2.25	15
cvd890_481	246-F3 SOSIP v4.2 Avi	2	100	baseline	31250	1	1	15
cvd890_481	246-F3 SOSIP v4.2 Avi	2	100	baseline	156250	1	1	15
cvd890_481	246-F3 SOSIP v4.2 Avi	6	100	negative	50	6.25	6.75	4
cvd890_481	246-F3 SOSIP v4.2 Avi	6	100	negative	250	2.5	3	4
cvd890_481	246-F3 SOSIP v4.2 Avi	6	100	negative	1250	1	1	4
cvd890_481	246-F3 SOSIP v4.2 Avi	6	100	negative	6250	1	1	4
cvd890_481	246-F3 SOSIP v4.2 Avi	6	100	negative	31250	1	1	4
cvd890_481	246-F3 SOSIP v4.2 Avi	6	100	negative	156250	1	1	4
cvd890_481	246-F3 SOSIP v4.2 Avi	9	100	negative	50	14.5	14.5	10
cvd890_481	246-F3 SOSIP v4.2 Avi	9	100	negative	250	3.5	3.5	10
cvd890_481	246-F3 SOSIP v4.2 Avi	9	100	negative	1250	1	1	10
cvd890_481	246-F3 SOSIP v4.2 Avi	9	100	negative	6250	1	1	10
cvd890_481	246-F3 SOSIP v4.2 Avi	9	100	negative	31250	2	2	10
cvd890_481	246-F3 SOSIP v4.2 Avi	9	100	negative	156250	1	1	10
cvd890_481	246-F3 SOSIP v4.2 Avi	12	100	positive	50	1162	1165.75	529
cvd890_481	246-F3 SOSIP v4.2 Avi	12	100	positive	250	152.75	155.75	529
cvd890_481	246-F3 SOSIP v4.2 Avi	12	100	positive	1250	23	24	529
cvd890_481	246-F3 SOSIP v4.2 Avi	12	100	positive	6250	1	1	529
cvd890_481	246-F3 SOSIP v4.2 Avi	12	100	positive	31250	1	1	529
cvd890_481	246-F3 SOSIP v4.2 Avi	12	100	positive	156250	1	1	529
cvd890_481	246-F3 SOSIP v4.2 Avi	15	100	positive	50	103.25	110.5	70
cvd890_481	246-F3 SOSIP v4.2 Avi	15	100	positive	250	21.75	23.75	70
cvd890_481	246-F3 SOSIP v4.2 Avi	15	100	positive	1250	7.5	9.5	70
cvd890_481	246-F3 SOSIP v4.2 Avi	15	100	positive	6250	8.75	8.75	70
cvd890_481	246-F3 SOSIP v4.2 Avi	15	100	positive	31250	8	8	70
cvd890_481	246-F3 SOSIP v4.2 Avi	15	100	positive	156250	5	5	70
cvd890_481	246-F3 SOSIP v4.2 Avi	18	100	positive	50	804	805.5	391
cvd890_481	246-F3 SOSIP v4.2 Avi	18	100	positive	250	131.25	131.25	391
cvd890_481	246-F3 SOSIP v4.2 Avi	18	100	positive	1250	19	19	391
cvd890_481	246-F3 SOSIP v4.2 Avi	18	100	positive	6250	4.75	4.75	391
cvd890_481	246-F3 SOSIP v4.2 Avi	18	100	positive	31250	1.5	1.5	391
cvd890_481	246-F3 SOSIP v4.2 Avi	18	100	positive	156250	1	1	391
cvd890_481	246-F3 SOSIP v4.2 Avi	20	100	positive	50	181.25	182.5	84
cvd890_481	246-F3 SOSIP v4.2 Avi	20	100	positive	250	23	24.5	84
cvd890_481	246-F3 SOSIP v4.2 Avi	20	100	positive	1250	5	5	84
cvd890_481	246-F3 SOSIP v4.2 Avi	20	100	positive	6250	1	1	84
cvd890_481	246-F3 SOSIP v4.2 Avi	20	100	positive	31250	1	1	84
cvd890_481	246-F3 SOSIP v4.2 Avi	20	100	positive	156250	1	1	84
cvd890_481	246-F3 SOSIP v4.2 Avi	21	100	negative	50	50	50.5	25
cvd890_481	246-F3 SOSIP v4.2 Avi	21	100	negative	250	7.75	7.75	25
cvd890_481	246-F3 SOSIP v4.2 Avi	21	100	negative	1250	1.5	1.5	25
cvd890_481	246-F3 SOSIP v4.2 Avi	21	100	negative	6250	1.5	1.5	25
cvd890_481	246-F3 SOSIP v4.2 Avi	21	100	negative	31250	1	1	25
cvd890_481	246-F3 SOSIP v4.2 Avi	21	100	negative	156250	1	1	25
cvd890_987	246-F3 SOSIP v4.2 Avi	2	100	baseline	50	2	2	3
cvd890_987	246-F3 SOSIP v4.2 Avi	2	100	baseline	250	1	1	3
cvd890_987	246-F3 SOSIP v4.2 Avi	2	100	baseline	1250	1.5	1.5	3
cvd890_987	246-F3 SOSIP v4.2 Avi	2	100	baseline	6250	1	1	3
cvd890_987	246-F3 SOSIP v4.2 Avi	2	100	baseline	31250	1	1	3
cvd890_987	246-F3 SOSIP v4.2 Avi	2	100	baseline	156250	2	2	3
cvd890_987	246-F3 SOSIP v4.2 Avi	6	100	negative	50	5.25	5.75	6
cvd890_987	246-F3 SOSIP v4.2 Avi	6	100	negative	250	3	3	6
cvd890_987	246-F3 SOSIP v4.2 Avi	6	100	negative	1250	1.5	1.5	6
cvd890_987	246-F3 SOSIP v4.2 Avi	6	100	negative	6250	1	1	6
cvd890_987	246-F3 SOSIP v4.2 Avi	6	100	negative	31250	1	1	6
cvd890_987	246-F3 SOSIP v4.2 Avi	6	100	negative	156250	1	1	6
cvd890_987	246-F3 SOSIP v4.2 Avi	9	100	negative	50	1.75	1.75	4
cvd890_987	246-F3 SOSIP v4.2 Avi	9	100	negative	250	1.5	1.5	4
cvd890_987	246-F3 SOSIP v4.2 Avi	9	100	negative	1250	1	1	4
cvd890_987	246-F3 SOSIP v4.2 Avi	9	100	negative	6250	1	1	4
cvd890_987	246-F3 SOSIP v4.2 Avi	9	100	negative	31250	1.5	1.5	4
cvd890_987	246-F3 SOSIP v4.2 Avi	9	100	negative	156250	1.5	1.5	4
cvd890_987	246-F3 SOSIP v4.2 Avi	12	100	positive	50	4369.75	4374.75	2094
cvd890_987	246-F3 SOSIP v4.2 Avi	12	100	positive	250	677.75	680.75	2094
cvd890_987	246-F3 SOSIP v4.2 Avi	12	100	positive	1250	99	101.75	2094
cvd890_987	246-F3 SOSIP v4.2 Avi	12	100	positive	6250	24.25	24.25	2094
cvd890_987	246-F3 SOSIP v4.2 Avi	12	100	positive	31250	8.25	8.25	2094
cvd890_987	246-F3 SOSIP v4.2 Avi	12	100	positive	156250	2.75	2.75	2094
cvd890_987	246-F3 SOSIP v4.2 Avi	15	100	positive	50	137.5	142.75	85
cvd890_987	246-F3 SOSIP v4.2 Avi	15	100	positive	250	33	34.5	85
cvd890_987	246-F3 SOSIP v4.2 Avi	15	100	positive	1250	9.75	9.75	85
cvd890_987	246-F3 SOSIP v4.2 Avi	15	100	positive	6250	5.25	7.75	85
cvd890_987	246-F3 SOSIP v4.2 Avi	15	100	positive	31250	3.75	3.75	85
cvd890_987	246-F3 SOSIP v4.2 Avi	15	100	positive	156250	1.5	6.75	85
cvd890_987	246-F3 SOSIP v4.2 Avi	18	100	positive	50	694.75	694.75	320
cvd890_987	246-F3 SOSIP v4.2 Avi	18	100	positive	250	95	95	320
cvd890_987	246-F3 SOSIP v4.2 Avi	18	100	positive	1250	13.25	13.25	320
cvd890_987	246-F3 SOSIP v4.2 Avi	18	100	positive	6250	1.5	1.5	320
cvd890_987	246-F3 SOSIP v4.2 Avi	18	100	positive	31250	1	1	320
cvd890_987	246-F3 SOSIP v4.2 Avi	18	100	positive	156250	1	1	320
cvd890_987	246-F3 SOSIP v4.2 Avi	20	100	negative	50	52.75	54.75	24
cvd890_987	246-F3 SOSIP v4.2 Avi	20	100	negative	250	7.5	7.5	24
cvd890_987	246-F3 SOSIP v4.2 Avi	20	100	negative	1250	1	1	24
cvd890_987	246-F3 SOSIP v4.2 Avi	20	100	negative	6250	1	1	24
cvd890_987	246-F3 SOSIP v4.2 Avi	20	100	negative	31250	1	1	24
cvd890_987	246-F3 SOSIP v4.2 Avi	20	100	negative	156250	1	1	24
cvd890_987	246-F3 SOSIP v4.2 Avi	21	100	negative	50	17.75	17.75	8
cvd890_987	246-F3 SOSIP v4.2 Avi	21	100	negative	250	3.25	3.25	8
cvd890_987	246-F3 SOSIP v4.2 Avi	21	100	negative	1250	1	1	8
cvd890_987	246-F3 SOSIP v4.2 Avi	21	100	negative	6250	1	1	8
cvd890_987	246-F3 SOSIP v4.2 Avi	21	100	negative	31250	1	1	8
cvd890_987	246-F3 SOSIP v4.2 Avi	21	100	negative	156250	1	1	8
cvd890_517	246-F3 SOSIP v4.2 Avi	2	100	baseline	50	6.75	7.75	5
cvd890_517	246-F3 SOSIP v4.2 Avi	2	100	baseline	250	1.75	1.75	5
cvd890_517	246-F3 SOSIP v4.2 Avi	2	100	baseline	1250	1	1	5
cvd890_517	246-F3 SOSIP v4.2 Avi	2	100	baseline	6250	1	1	5
cvd890_517	246-F3 SOSIP v4.2 Avi	2	100	baseline	31250	1	1	5
cvd890_517	246-F3 SOSIP v4.2 Avi	2	100	baseline	156250	1.75	1.75	5
cvd890_517	246-F3 SOSIP v4.2 Avi	6	100	negative	50	3	5	4
cvd890_517	246-F3 SOSIP v4.2 Avi	6	100	negative	250	1.5	1.5	4
cvd890_517	246-F3 SOSIP v4.2 Avi	6	100	negative	1250	1.25	1.25	4
cvd890_517	246-F3 SOSIP v4.2 Avi	6	100	negative	6250	1	1	4
cvd890_517	246-F3 SOSIP v4.2 Avi	6	100	negative	31250	1	1	4
cvd890_517	246-F3 SOSIP v4.2 Avi	6	100	negative	156250	1	1	4
cvd890_517	246-F3 SOSIP v4.2 Avi	9	100	negative	50	4	5.5	6
cvd890_517	246-F3 SOSIP v4.2 Avi	9	100	negative	250	1.5	1.75	6
cvd890_517	246-F3 SOSIP v4.2 Avi	9	100	negative	1250	1	1	6
cvd890_517	246-F3 SOSIP v4.2 Avi	9	100	negative	6250	1.5	1.5	6
cvd890_517	246-F3 SOSIP v4.2 Avi	9	100	negative	31250	2	2	6
cvd890_517	246-F3 SOSIP v4.2 Avi	9	100	negative	156250	1	1	6
cvd890_517	246-F3 SOSIP v4.2 Avi	12	100	negative	50	24.5	33.25	16
cvd890_517	246-F3 SOSIP v4.2 Avi	12	100	negative	250	4	7.5	16
cvd890_517	246-F3 SOSIP v4.2 Avi	12	100	negative	1250	3.5	3.75	16
cvd890_517	246-F3 SOSIP v4.2 Avi	12	100	negative	6250	1	1	16
cvd890_517	246-F3 SOSIP v4.2 Avi	12	100	negative	31250	2.75	5.5	16
cvd890_517	246-F3 SOSIP v4.2 Avi	12	100	negative	156250	1	1	16
cvd890_517	246-F3 SOSIP v4.2 Avi	15	100	negative	50	21.25	32	22
cvd890_517	246-F3 SOSIP v4.2 Avi	15	100	negative	250	4	8.5	22
cvd890_517	246-F3 SOSIP v4.2 Avi	15	100	negative	1250	5	11	22
cvd890_517	246-F3 SOSIP v4.2 Avi	15	100	negative	6250	3.5	6	22
cvd890_517	246-F3 SOSIP v4.2 Avi	15	100	negative	31250	5	5	22
cvd890_517	246-F3 SOSIP v4.2 Avi	15	100	negative	156250	7.75	7.75	22
cvd890_517	246-F3 SOSIP v4.2 Avi	18	100	positive	50	450.5	452	214
cvd890_517	246-F3 SOSIP v4.2 Avi	18	100	positive	250	66.5	66.5	214
cvd890_517	246-F3 SOSIP v4.2 Avi	18	100	positive	1250	10.25	10.25	214
cvd890_517	246-F3 SOSIP v4.2 Avi	18	100	positive	6250	2.5	2.5	214
cvd890_517	246-F3 SOSIP v4.2 Avi	18	100	positive	31250	1.25	1.25	214
cvd890_517	246-F3 SOSIP v4.2 Avi	18	100	positive	156250	1.5	1.5	214
cvd890_517	246-F3 SOSIP v4.2 Avi	20	100	negative	50	7	10	3
cvd890_517	246-F3 SOSIP v4.2 Avi	20	100	negative	250	1	1.5	3
cvd890_517	246-F3 SOSIP v4.2 Avi	20	100	negative	1250	1	1	3
cvd890_517	246-F3 SOSIP v4.2 Avi	20	100	negative	6250	1	1	3
cvd890_517	246-F3 SOSIP v4.2 Avi	20	100	negative	31250	1	1	3
cvd890_517	246-F3 SOSIP v4.2 Avi	20	100	negative	156250	1	1	3
cvd890_517	246-F3 SOSIP v4.2 Avi	21	100	negative	50	1	4	0
cvd890_517	246-F3 SOSIP v4.2 Avi	21	100	negative	250	1	1	0
cvd890_517	246-F3 SOSIP v4.2 Avi	21	100	negative	1250	1	1	0
cvd890_517	246-F3 SOSIP v4.2 Avi	21	100	negative	6250	1	1	0
cvd890_517	246-F3 SOSIP v4.2 Avi	21	100	negative	31250	1	1	0
cvd890_517	246-F3 SOSIP v4.2 Avi	21	100	negative	156250	1	1	0
cvd890_717	246-F3 SOSIP v4.2 Avi	2	100	baseline	50	3	3.5	2
cvd890_717	246-F3 SOSIP v4.2 Avi	2	100	baseline	250	1	1.5	2
cvd890_717	246-F3 SOSIP v4.2 Avi	2	100	baseline	1250	1	1	2
cvd890_717	246-F3 SOSIP v4.2 Avi	2	100	baseline	6250	1	1	2
cvd890_717	246-F3 SOSIP v4.2 Avi	2	100	baseline	31250	1	1	2
cvd890_717	246-F3 SOSIP v4.2 Avi	2	100	baseline	156250	1	1	2
cvd890_717	246-F3 SOSIP v4.2 Avi	6	100	negative	50	14.5	14.5	10
cvd890_717	246-F3 SOSIP v4.2 Avi	6	100	negative	250	4	4	10
cvd890_717	246-F3 SOSIP v4.2 Avi	6	100	negative	1250	1.5	1.5	10
cvd890_717	246-F3 SOSIP v4.2 Avi	6	100	negative	6250	1	1	10
cvd890_717	246-F3 SOSIP v4.2 Avi	6	100	negative	31250	1	1	10
cvd890_717	246-F3 SOSIP v4.2 Avi	6	100	negative	156250	1	1	10
cvd890_717	246-F3 SOSIP v4.2 Avi	9	100	negative	50	4	4	6
cvd890_717	246-F3 SOSIP v4.2 Avi	9	100	negative	250	2.25	2.25	6
cvd890_717	246-F3 SOSIP v4.2 Avi	9	100	negative	1250	1.5	2.5	6
cvd890_717	246-F3 SOSIP v4.2 Avi	9	100	negative	6250	2	2	6
cvd890_717	246-F3 SOSIP v4.2 Avi	9	100	negative	31250	1	1	6
cvd890_717	246-F3 SOSIP v4.2 Avi	9	100	negative	156250	1	1	6
cvd890_717	246-F3 SOSIP v4.2 Avi	12	100	positive	50	10007.5	10008.8	5316
cvd890_717	246-F3 SOSIP v4.2 Avi	12	100	positive	250	2199	2200.75	5316
cvd890_717	246-F3 SOSIP v4.2 Avi	12	100	positive	1250	333.25	333.25	5316
cvd890_717	246-F3 SOSIP v4.2 Avi	12	100	positive	6250	55	55.5	5316
cvd890_717	246-F3 SOSIP v4.2 Avi	12	100	positive	31250	12.5	16	5316
cvd890_717	246-F3 SOSIP v4.2 Avi	12	100	positive	156250	4.75	4.75	5316
cvd890_717	246-F3 SOSIP v4.2 Avi	15	100	positive	50	628.25	629.75	315
cvd890_717	246-F3 SOSIP v4.2 Avi	15	100	positive	250	98.5	104	315
cvd890_717	246-F3 SOSIP v4.2 Avi	15	100	positive	1250	19	19	315
cvd890_717	246-F3 SOSIP v4.2 Avi	15	100	positive	6250	12.5	12.5	315
cvd890_717	246-F3 SOSIP v4.2 Avi	15	100	positive	31250	4.75	5.25	315
cvd890_717	246-F3 SOSIP v4.2 Avi	15	100	positive	156250	2.25	5.25	315
cvd890_717	246-F3 SOSIP v4.2 Avi	18	100	positive	50	1698.75	1698.75	847
cvd890_717	246-F3 SOSIP v4.2 Avi	18	100	positive	250	311.25	311.25	847
cvd890_717	246-F3 SOSIP v4.2 Avi	18	100	positive	1250	42.25	42.25	847
cvd890_717	246-F3 SOSIP v4.2 Avi	18	100	positive	6250	6.75	6.75	847
cvd890_717	246-F3 SOSIP v4.2 Avi	18	100	positive	31250	1.25	1.25	847
cvd890_717	246-F3 SOSIP v4.2 Avi	18	100	positive	156250	1	1	847
cvd890_717	246-F3 SOSIP v4.2 Avi	20	100	negative	50	89	91	41
cvd890_717	246-F3 SOSIP v4.2 Avi	20	100	negative	250	13.5	13.5	41
cvd890_717	246-F3 SOSIP v4.2 Avi	20	100	negative	1250	1	1.5	41
cvd890_717	246-F3 SOSIP v4.2 Avi	20	100	negative	6250	1	1	41
cvd890_717	246-F3 SOSIP v4.2 Avi	20	100	negative	31250	1	1	41
cvd890_717	246-F3 SOSIP v4.2 Avi	20	100	negative	156250	1	1	41
cvd890_717	246-F3 SOSIP v4.2 Avi	21	100	negative	50	19	20	10
cvd890_717	246-F3 SOSIP v4.2 Avi	21	100	negative	250	3	3	10
cvd890_717	246-F3 SOSIP v4.2 Avi	21	100	negative	1250	1	1	10
cvd890_717	246-F3 SOSIP v4.2 Avi	21	100	negative	6250	1	1	10
cvd890_717	246-F3 SOSIP v4.2 Avi	21	100	negative	31250	1	1	10
cvd890_717	246-F3 SOSIP v4.2 Avi	21	100	negative	156250	1	1	10
cvd890_703	246-F3 SOSIP v4.2 Avi	2	100	baseline	50	1	1	0
cvd890_703	246-F3 SOSIP v4.2 Avi	2	100	baseline	250	1	1	0
cvd890_703	246-F3 SOSIP v4.2 Avi	2	100	baseline	1250	1	1	0
cvd890_703	246-F3 SOSIP v4.2 Avi	2	100	baseline	6250	1	1	0
cvd890_703	246-F3 SOSIP v4.2 Avi	2	100	baseline	31250	1	1	0
cvd890_703	246-F3 SOSIP v4.2 Avi	2	100	baseline	156250	1	1	0
cvd890_703	246-F3 SOSIP v4.2 Avi	6	100	negative	50	2.5	2.5	3
cvd890_703	246-F3 SOSIP v4.2 Avi	6	100	negative	250	1	1	3
cvd890_703	246-F3 SOSIP v4.2 Avi	6	100	negative	1250	1.75	1.75	3
cvd890_703	246-F3 SOSIP v4.2 Avi	6	100	negative	6250	1	1	3
cvd890_703	246-F3 SOSIP v4.2 Avi	6	100	negative	31250	1	1	3
cvd890_703	246-F3 SOSIP v4.2 Avi	6	100	negative	156250	1	1	3
cvd890_703	246-F3 SOSIP v4.2 Avi	9	100	negative	50	2.75	3	3
cvd890_703	246-F3 SOSIP v4.2 Avi	9	100	negative	250	1	1	3
cvd890_703	246-F3 SOSIP v4.2 Avi	9	100	negative	1250	1	1	3
cvd890_703	246-F3 SOSIP v4.2 Avi	9	100	negative	6250	1	1	3
cvd890_703	246-F3 SOSIP v4.2 Avi	9	100	negative	31250	1.5	1.5	3
cvd890_703	246-F3 SOSIP v4.2 Avi	9	100	negative	156250	1	1	3
cvd890_703	246-F3 SOSIP v4.2 Avi	12	100	positive	50	356.25	360.5	173
cvd890_703	246-F3 SOSIP v4.2 Avi	12	100	positive	250	53.25	53.25	173
cvd890_703	246-F3 SOSIP v4.2 Avi	12	100	positive	1250	9.25	9.25	173
cvd890_703	246-F3 SOSIP v4.2 Avi	12	100	positive	6250	3.75	4	173
cvd890_703	246-F3 SOSIP v4.2 Avi	12	100	positive	31250	2.5	2.5	173
cvd890_703	246-F3 SOSIP v4.2 Avi	12	100	positive	156250	1	1.25	173
cvd890_703	246-F3 SOSIP v4.2 Avi	15	100	negative	50	18.75	23.5	19
cvd890_703	246-F3 SOSIP v4.2 Avi	15	100	negative	250	5.5	5.5	19
cvd890_703	246-F3 SOSIP v4.2 Avi	15	100	negative	1250	6.25	7	19
cvd890_703	246-F3 SOSIP v4.2 Avi	15	100	negative	6250	2	4	19
cvd890_703	246-F3 SOSIP v4.2 Avi	15	100	negative	31250	3.5	3.5	19
cvd890_703	246-F3 SOSIP v4.2 Avi	15	100	negative	156250	1.25	2.5	19
cvd890_703	246-F3 SOSIP v4.2 Avi	18	100	positive	50	294.75	294.75	139
cvd890_703	246-F3 SOSIP v4.2 Avi	18	100	positive	250	40	40	139
cvd890_703	246-F3 SOSIP v4.2 Avi	18	100	positive	1250	6.75	6.75	139
cvd890_703	246-F3 SOSIP v4.2 Avi	18	100	positive	6250	2.75	2.75	139
cvd890_703	246-F3 SOSIP v4.2 Avi	18	100	positive	31250	2.25	2.25	139
cvd890_703	246-F3 SOSIP v4.2 Avi	18	100	positive	156250	1	1	139
cvd890_703	246-F3 SOSIP v4.2 Avi	20	100	negative	50	19	20	8
cvd890_703	246-F3 SOSIP v4.2 Avi	20	100	negative	250	2.5	3	8
cvd890_703	246-F3 SOSIP v4.2 Avi	20	100	negative	1250	1	1	8
cvd890_703	246-F3 SOSIP v4.2 Avi	20	100	negative	6250	1	1	8
cvd890_703	246-F3 SOSIP v4.2 Avi	20	100	negative	31250	1	1	8
cvd890_703	246-F3 SOSIP v4.2 Avi	20	100	negative	156250	1	1	8
cvd890_703	246-F3 SOSIP v4.2 Avi	21	100	negative	50	3.75	4.25	2
cvd890_703	246-F3 SOSIP v4.2 Avi	21	100	negative	250	1	1	2
cvd890_703	246-F3 SOSIP v4.2 Avi	21	100	negative	1250	1	1	2
cvd890_703	246-F3 SOSIP v4.2 Avi	21	100	negative	6250	1	1	2
cvd890_703	246-F3 SOSIP v4.2 Avi	21	100	negative	31250	1	1	2
cvd890_703	246-F3 SOSIP v4.2 Avi	21	100	negative	156250	1	1	2
cvd890_790	246-F3 SOSIP v4.2 Avi	2	100	baseline	50	2.5	4	2
cvd890_790	246-F3 SOSIP v4.2 Avi	2	100	baseline	250	2	2	2
cvd890_790	246-F3 SOSIP v4.2 Avi	2	100	baseline	1250	1	1	2
cvd890_790	246-F3 SOSIP v4.2 Avi	2	100	baseline	6250	1	1	2
cvd890_790	246-F3 SOSIP v4.2 Avi	2	100	baseline	31250	1	1	2
cvd890_790	246-F3 SOSIP v4.2 Avi	2	100	baseline	156250	1	1	2
cvd890_790	246-F3 SOSIP v4.2 Avi	6	100	negative	50	18	19	12
cvd890_790	246-F3 SOSIP v4.2 Avi	6	100	negative	250	3.75	3.75	12
cvd890_790	246-F3 SOSIP v4.2 Avi	6	100	negative	1250	1.5	1.5	12
cvd890_790	246-F3 SOSIP v4.2 Avi	6	100	negative	6250	1	1	12
cvd890_790	246-F3 SOSIP v4.2 Avi	6	100	negative	31250	1.5	1.5	12
cvd890_790	246-F3 SOSIP v4.2 Avi	6	100	negative	156250	1.25	1.25	12
cvd890_790	246-F3 SOSIP v4.2 Avi	9	100	negative	50	6	8.25	2
cvd890_790	246-F3 SOSIP v4.2 Avi	9	100	negative	250	1	1.75	2
cvd890_790	246-F3 SOSIP v4.2 Avi	9	100	negative	1250	1	1	2
cvd890_790	246-F3 SOSIP v4.2 Avi	9	100	negative	6250	1	1	2
cvd890_790	246-F3 SOSIP v4.2 Avi	9	100	negative	31250	1	1	2
cvd890_790	246-F3 SOSIP v4.2 Avi	9	100	negative	156250	1	1	2
cvd890_790	246-F3 SOSIP v4.2 Avi	12	100	positive	50	9196.25	9200	4719
cvd890_790	246-F3 SOSIP v4.2 Avi	12	100	positive	250	1828.5	1830.75	4719
cvd890_790	246-F3 SOSIP v4.2 Avi	12	100	positive	1250	268.5	271.25	4719
cvd890_790	246-F3 SOSIP v4.2 Avi	12	100	positive	6250	42	43	4719
cvd890_790	246-F3 SOSIP v4.2 Avi	12	100	positive	31250	10.5	12.25	4719
cvd890_790	246-F3 SOSIP v4.2 Avi	12	100	positive	156250	7.75	7.75	4719
cvd890_790	246-F3 SOSIP v4.2 Avi	15	100	positive	50	1086	1087.5	525
cvd890_790	246-F3 SOSIP v4.2 Avi	15	100	positive	250	151.75	152.75	525
cvd890_790	246-F3 SOSIP v4.2 Avi	15	100	positive	1250	31.25	31.25	525
cvd890_790	246-F3 SOSIP v4.2 Avi	15	100	positive	6250	11.25	12	525
cvd890_790	246-F3 SOSIP v4.2 Avi	15	100	positive	31250	9.5	9.5	525
cvd890_790	246-F3 SOSIP v4.2 Avi	15	100	positive	156250	8	8	525
cvd890_790	246-F3 SOSIP v4.2 Avi	18	100	positive	50	3556.5	3556.5	1872
cvd890_790	246-F3 SOSIP v4.2 Avi	18	100	positive	250	755.5	755.5	1872
cvd890_790	246-F3 SOSIP v4.2 Avi	18	100	positive	1250	119.75	119.75	1872
cvd890_790	246-F3 SOSIP v4.2 Avi	18	100	positive	6250	20.5	20.5	1872
cvd890_790	246-F3 SOSIP v4.2 Avi	18	100	positive	31250	3.5	3.5	1872
cvd890_790	246-F3 SOSIP v4.2 Avi	18	100	positive	156250	1	1	1872
cvd890_790	246-F3 SOSIP v4.2 Avi	20	100	positive	50	730.5	731.75	349
cvd890_790	246-F3 SOSIP v4.2 Avi	20	100	positive	250	113	113.5	349
cvd890_790	246-F3 SOSIP v4.2 Avi	20	100	positive	1250	16.25	16.25	349
cvd890_790	246-F3 SOSIP v4.2 Avi	20	100	positive	6250	3.5	3.5	349
cvd890_790	246-F3 SOSIP v4.2 Avi	20	100	positive	31250	1	1	349
cvd890_790	246-F3 SOSIP v4.2 Avi	20	100	positive	156250	1	1	349
cvd890_790	246-F3 SOSIP v4.2 Avi	21	100	positive	50	255	260.5	117
cvd890_790	246-F3 SOSIP v4.2 Avi	21	100	positive	250	32.5	33.5	117
cvd890_790	246-F3 SOSIP v4.2 Avi	21	100	positive	1250	6.25	6.5	117
cvd890_790	246-F3 SOSIP v4.2 Avi	21	100	positive	6250	1	1	117
cvd890_790	246-F3 SOSIP v4.2 Avi	21	100	positive	31250	1	1	117
cvd890_790	246-F3 SOSIP v4.2 Avi	21	100	positive	156250	1	1	117
cvd890_516	25710 SOSIP v4.2 Avi	2	100	baseline	50	8.25	10.25	3
cvd890_516	25710 SOSIP v4.2 Avi	2	100	baseline	250	1	1	3
cvd890_516	25710 SOSIP v4.2 Avi	2	100	baseline	1250	1	1	3
cvd890_516	25710 SOSIP v4.2 Avi	2	100	baseline	6250	1	1	3
cvd890_516	25710 SOSIP v4.2 Avi	2	100	baseline	31250	1	1	3
cvd890_516	25710 SOSIP v4.2 Avi	2	100	baseline	156250	1	1	3
cvd890_516	25710 SOSIP v4.2 Avi	6	100	negative	50	13.5	13.75	6
cvd890_516	25710 SOSIP v4.2 Avi	6	100	negative	250	1	1	6
cvd890_516	25710 SOSIP v4.2 Avi	6	100	negative	1250	1.5	1.5	6
cvd890_516	25710 SOSIP v4.2 Avi	6	100	negative	6250	1	1	6
cvd890_516	25710 SOSIP v4.2 Avi	6	100	negative	31250	1	1	6
cvd890_516	25710 SOSIP v4.2 Avi	6	100	negative	156250	1	1	6
cvd890_516	25710 SOSIP v4.2 Avi	9	100	negative	50	7	8	2
cvd890_516	25710 SOSIP v4.2 Avi	9	100	negative	250	1	1	2
cvd890_516	25710 SOSIP v4.2 Avi	9	100	negative	1250	1	1	2
cvd890_516	25710 SOSIP v4.2 Avi	9	100	negative	6250	1	1	2
cvd890_516	25710 SOSIP v4.2 Avi	9	100	negative	31250	1	1	2
cvd890_516	25710 SOSIP v4.2 Avi	9	100	negative	156250	1	1	2
cvd890_516	25710 SOSIP v4.2 Avi	12	100	positive	50	324.5	325.5	147
cvd890_516	25710 SOSIP v4.2 Avi	12	100	positive	250	40.75	41.5	147
cvd890_516	25710 SOSIP v4.2 Avi	12	100	positive	1250	5.75	6	147
cvd890_516	25710 SOSIP v4.2 Avi	12	100	positive	6250	1.25	1.5	147
cvd890_516	25710 SOSIP v4.2 Avi	12	100	positive	31250	1	1	147
cvd890_516	25710 SOSIP v4.2 Avi	12	100	positive	156250	1	1	147
cvd890_516	25710 SOSIP v4.2 Avi	15	100	positive	50	100.25	104	59
cvd890_516	25710 SOSIP v4.2 Avi	15	100	positive	250	18.75	18.75	59
cvd890_516	25710 SOSIP v4.2 Avi	15	100	positive	1250	7.5	7.75	59
cvd890_516	25710 SOSIP v4.2 Avi	15	100	positive	6250	1.75	5.5	59
cvd890_516	25710 SOSIP v4.2 Avi	15	100	positive	31250	5.75	5.75	59
cvd890_516	25710 SOSIP v4.2 Avi	15	100	positive	156250	1	1	59
cvd890_516	25710 SOSIP v4.2 Avi	18	100	positive	50	856.5	858	417
cvd890_516	25710 SOSIP v4.2 Avi	18	100	positive	250	147	147.25	417
cvd890_516	25710 SOSIP v4.2 Avi	18	100	positive	1250	18.25	18.75	417
cvd890_516	25710 SOSIP v4.2 Avi	18	100	positive	6250	2	2.5	417
cvd890_516	25710 SOSIP v4.2 Avi	18	100	positive	31250	1	1	417
cvd890_516	25710 SOSIP v4.2 Avi	18	100	positive	156250	1	1	417
cvd890_516	25710 SOSIP v4.2 Avi	20	100	negative	50	51.5	53	27
cvd890_516	25710 SOSIP v4.2 Avi	20	100	negative	250	8	8	27
cvd890_516	25710 SOSIP v4.2 Avi	20	100	negative	1250	1.5	1.5	27
cvd890_516	25710 SOSIP v4.2 Avi	20	100	negative	6250	1	1	27
cvd890_516	25710 SOSIP v4.2 Avi	20	100	negative	31250	1	1	27
cvd890_516	25710 SOSIP v4.2 Avi	20	100	negative	156250	1.5	1.5	27
cvd890_516	25710 SOSIP v4.2 Avi	21	100	negative	50	20.75	22.25	11
cvd890_516	25710 SOSIP v4.2 Avi	21	100	negative	250	3	3	11
cvd890_516	25710 SOSIP v4.2 Avi	21	100	negative	1250	1	1	11
cvd890_516	25710 SOSIP v4.2 Avi	21	100	negative	6250	1.5	1.5	11
cvd890_516	25710 SOSIP v4.2 Avi	21	100	negative	31250	1	1	11
cvd890_516	25710 SOSIP v4.2 Avi	21	100	negative	156250	1	1	11
cvd890_934	25710 SOSIP v4.2 Avi	2	100	baseline	50	2	2	1
cvd890_934	25710 SOSIP v4.2 Avi	2	100	baseline	250	1	1	1
cvd890_934	25710 SOSIP v4.2 Avi	2	100	baseline	1250	1	1	1
cvd890_934	25710 SOSIP v4.2 Avi	2	100	baseline	6250	1	1	1
cvd890_934	25710 SOSIP v4.2 Avi	2	100	baseline	31250	1	1	1
cvd890_934	25710 SOSIP v4.2 Avi	2	100	baseline	156250	1	1	1
cvd890_934	25710 SOSIP v4.2 Avi	6	100	negative	50	1	1	1
cvd890_934	25710 SOSIP v4.2 Avi	6	100	negative	250	1	1	1
cvd890_934	25710 SOSIP v4.2 Avi	6	100	negative	1250	1.5	1.5	1
cvd890_934	25710 SOSIP v4.2 Avi	6	100	negative	6250	1	1	1
cvd890_934	25710 SOSIP v4.2 Avi	6	100	negative	31250	1	1	1
cvd890_934	25710 SOSIP v4.2 Avi	6	100	negative	156250	1	1	1
cvd890_934	25710 SOSIP v4.2 Avi	9	100	negative	50	1.5	1.5	3
cvd890_934	25710 SOSIP v4.2 Avi	9	100	negative	250	1	1	3
cvd890_934	25710 SOSIP v4.2 Avi	9	100	negative	1250	1	1	3
cvd890_934	25710 SOSIP v4.2 Avi	9	100	negative	6250	1	1	3
cvd890_934	25710 SOSIP v4.2 Avi	9	100	negative	31250	1	1	3
cvd890_934	25710 SOSIP v4.2 Avi	9	100	negative	156250	1.5	1.5	3
cvd890_934	25710 SOSIP v4.2 Avi	12	100	positive	50	536.25	537	268
cvd890_934	25710 SOSIP v4.2 Avi	12	100	positive	250	100.75	102	268
cvd890_934	25710 SOSIP v4.2 Avi	12	100	positive	1250	11.75	12.5	268
cvd890_934	25710 SOSIP v4.2 Avi	12	100	positive	6250	2.75	3	268
cvd890_934	25710 SOSIP v4.2 Avi	12	100	positive	31250	1	1	268
cvd890_934	25710 SOSIP v4.2 Avi	12	100	positive	156250	1	1.25	268
cvd890_934	25710 SOSIP v4.2 Avi	15	100	positive	50	145.5	147.75	76
cvd890_934	25710 SOSIP v4.2 Avi	15	100	positive	250	24	28.75	76
cvd890_934	25710 SOSIP v4.2 Avi	15	100	positive	1250	6	8.75	76
cvd890_934	25710 SOSIP v4.2 Avi	15	100	positive	6250	1.5	2.25	76
cvd890_934	25710 SOSIP v4.2 Avi	15	100	positive	31250	3.75	4.25	76
cvd890_934	25710 SOSIP v4.2 Avi	15	100	positive	156250	2.75	4.25	76
cvd890_934	25710 SOSIP v4.2 Avi	18	100	positive	50	877.5	878.5	438
cvd890_934	25710 SOSIP v4.2 Avi	18	100	positive	250	165.5	165.5	438
cvd890_934	25710 SOSIP v4.2 Avi	18	100	positive	1250	19.5	20	438
cvd890_934	25710 SOSIP v4.2 Avi	18	100	positive	6250	2.75	2.75	438
cvd890_934	25710 SOSIP v4.2 Avi	18	100	positive	31250	1	1	438
cvd890_934	25710 SOSIP v4.2 Avi	18	100	positive	156250	1	1	438
cvd890_934	25710 SOSIP v4.2 Avi	20	100	negative	50	40.25	40.75	21
cvd890_934	25710 SOSIP v4.2 Avi	20	100	negative	250	5.75	6.5	21
cvd890_934	25710 SOSIP v4.2 Avi	20	100	negative	1250	1.75	2	21
cvd890_934	25710 SOSIP v4.2 Avi	20	100	negative	6250	1	1	21
cvd890_934	25710 SOSIP v4.2 Avi	20	100	negative	31250	1	1	21
cvd890_934	25710 SOSIP v4.2 Avi	20	100	negative	156250	1	1	21
cvd890_934	25710 SOSIP v4.2 Avi	21	100	negative	50	11	13	7
cvd890_934	25710 SOSIP v4.2 Avi	21	100	negative	250	1.75	1.75	7
cvd890_934	25710 SOSIP v4.2 Avi	21	100	negative	1250	1	1.5	7
cvd890_934	25710 SOSIP v4.2 Avi	21	100	negative	6250	1.5	1.5	7
cvd890_934	25710 SOSIP v4.2 Avi	21	100	negative	31250	1	1	7
cvd890_934	25710 SOSIP v4.2 Avi	21	100	negative	156250	1.75	1.75	7
cvd890_251	25710 SOSIP v4.2 Avi	2	100	baseline	50	1	1.25	1
cvd890_251	25710 SOSIP v4.2 Avi	2	100	baseline	250	1	1	1
cvd890_251	25710 SOSIP v4.2 Avi	2	100	baseline	1250	1	1	1
cvd890_251	25710 SOSIP v4.2 Avi	2	100	baseline	6250	1	1	1
cvd890_251	25710 SOSIP v4.2 Avi	2	100	baseline	31250	1	1	1
cvd890_251	25710 SOSIP v4.2 Avi	2	100	baseline	156250	1	1	1
cvd890_251	25710 SOSIP v4.2 Avi	6	100	negative	50	1.5	2.5	1
cvd890_251	25710 SOSIP v4.2 Avi	6	100	negative	250	1	1	1
cvd890_251	25710 SOSIP v4.2 Avi	6	100	negative	1250	1	1	1
cvd890_251	25710 SOSIP v4.2 Avi	6	100	negative	6250	1	1	1
cvd890_251	25710 SOSIP v4.2 Avi	6	100	negative	31250	1	1	1
cvd890_251	25710 SOSIP v4.2 Avi	6	100	negative	156250	1	1	1
cvd890_251	25710 SOSIP v4.2 Avi	9	100	negative	50	1	1	2
cvd890_251	25710 SOSIP v4.2 Avi	9	100	negative	250	1.5	1.5	2
cvd890_251	25710 SOSIP v4.2 Avi	9	100	negative	1250	1	1	2
cvd890_251	25710 SOSIP v4.2 Avi	9	100	negative	6250	1	1	2
cvd890_251	25710 SOSIP v4.2 Avi	9	100	negative	31250	1	1	2
cvd890_251	25710 SOSIP v4.2 Avi	9	100	negative	156250	1	1	2
cvd890_251	25710 SOSIP v4.2 Avi	12	100	negative	50	15.75	16.5	10
cvd890_251	25710 SOSIP v4.2 Avi	12	100	negative	250	3	3	10
cvd890_251	25710 SOSIP v4.2 Avi	12	100	negative	1250	1	1	10
cvd890_251	25710 SOSIP v4.2 Avi	12	100	negative	6250	2.25	2.5	10
cvd890_251	25710 SOSIP v4.2 Avi	12	100	negative	31250	1	1	10
cvd890_251	25710 SOSIP v4.2 Avi	12	100	negative	156250	1	1.5	10
cvd890_251	25710 SOSIP v4.2 Avi	15	100	negative	50	11.25	12	7
cvd890_251	25710 SOSIP v4.2 Avi	15	100	negative	250	2.75	2.75	7
cvd890_251	25710 SOSIP v4.2 Avi	15	100	negative	1250	1	1	7
cvd890_251	25710 SOSIP v4.2 Avi	15	100	negative	6250	2	2	7
cvd890_251	25710 SOSIP v4.2 Avi	15	100	negative	31250	1	1	7
cvd890_251	25710 SOSIP v4.2 Avi	15	100	negative	156250	1	1	7
cvd890_251	25710 SOSIP v4.2 Avi	18	100	positive	50	115.5	116	51
cvd890_251	25710 SOSIP v4.2 Avi	18	100	positive	250	12.75	13.75	51
cvd890_251	25710 SOSIP v4.2 Avi	18	100	positive	1250	2.25	2.5	51
cvd890_251	25710 SOSIP v4.2 Avi	18	100	positive	6250	1	1	51
cvd890_251	25710 SOSIP v4.2 Avi	18	100	positive	31250	1	1	51
cvd890_251	25710 SOSIP v4.2 Avi	18	100	positive	156250	1	1	51
cvd890_251	25710 SOSIP v4.2 Avi	20	100	negative	50	3.75	5.5	3
cvd890_251	25710 SOSIP v4.2 Avi	20	100	negative	250	1	1.5	3
cvd890_251	25710 SOSIP v4.2 Avi	20	100	negative	1250	1	1.5	3
cvd890_251	25710 SOSIP v4.2 Avi	20	100	negative	6250	1.75	1.75	3
cvd890_251	25710 SOSIP v4.2 Avi	20	100	negative	31250	1	1	3
cvd890_251	25710 SOSIP v4.2 Avi	20	100	negative	156250	1	1	3
cvd890_251	25710 SOSIP v4.2 Avi	21	100	negative	50	1.5	2	3
cvd890_251	25710 SOSIP v4.2 Avi	21	100	negative	250	1	1	3
cvd890_251	25710 SOSIP v4.2 Avi	21	100	negative	1250	1	1	3
cvd890_251	25710 SOSIP v4.2 Avi	21	100	negative	6250	2.5	2.5	3
cvd890_251	25710 SOSIP v4.2 Avi	21	100	negative	31250	1	1	3
cvd890_251	25710 SOSIP v4.2 Avi	21	100	negative	156250	1	1	3
cvd890_997	25710 SOSIP v4.2 Avi	2	100	baseline	50	3.25	3.25	3
cvd890_997	25710 SOSIP v4.2 Avi	2	100	baseline	250	1	1.25	3
cvd890_997	25710 SOSIP v4.2 Avi	2	100	baseline	1250	1	1	3
cvd890_997	25710 SOSIP v4.2 Avi	2	100	baseline	6250	1	1	3
cvd890_997	25710 SOSIP v4.2 Avi	2	100	baseline	31250	1.5	1.5	3
cvd890_997	25710 SOSIP v4.2 Avi	2	100	baseline	156250	1.25	1.25	3
cvd890_997	25710 SOSIP v4.2 Avi	6	100	negative	50	2.25	3.75	1
cvd890_997	25710 SOSIP v4.2 Avi	6	100	negative	250	1	1	1
cvd890_997	25710 SOSIP v4.2 Avi	6	100	negative	1250	1	1	1
cvd890_997	25710 SOSIP v4.2 Avi	6	100	negative	6250	1	1	1
cvd890_997	25710 SOSIP v4.2 Avi	6	100	negative	31250	1	1	1
cvd890_997	25710 SOSIP v4.2 Avi	6	100	negative	156250	1	1	1
cvd890_997	25710 SOSIP v4.2 Avi	9	100	negative	50	2.75	2.75	3
cvd890_997	25710 SOSIP v4.2 Avi	9	100	negative	250	1.75	1.75	3
cvd890_997	25710 SOSIP v4.2 Avi	9	100	negative	1250	1	1	3
cvd890_997	25710 SOSIP v4.2 Avi	9	100	negative	6250	1	1	3
cvd890_997	25710 SOSIP v4.2 Avi	9	100	negative	31250	1	1	3
cvd890_997	25710 SOSIP v4.2 Avi	9	100	negative	156250	1	1	3
cvd890_997	25710 SOSIP v4.2 Avi	12	100	negative	50	77.75	79.5	39
cvd890_997	25710 SOSIP v4.2 Avi	12	100	negative	250	11.25	12.5	39
cvd890_997	25710 SOSIP v4.2 Avi	12	100	negative	1250	2.5	2.75	39
cvd890_997	25710 SOSIP v4.2 Avi	12	100	negative	6250	2	2.75	39
cvd890_997	25710 SOSIP v4.2 Avi	12	100	negative	31250	1.25	1.5	39
cvd890_997	25710 SOSIP v4.2 Avi	12	100	negative	156250	1	1	39
cvd890_997	25710 SOSIP v4.2 Avi	15	100	negative	50	24.5	24.5	13
cvd890_997	25710 SOSIP v4.2 Avi	15	100	negative	250	4.75	4.75	13
cvd890_997	25710 SOSIP v4.2 Avi	15	100	negative	1250	1.75	1.75	13
cvd890_997	25710 SOSIP v4.2 Avi	15	100	negative	6250	1	1.5	13
cvd890_997	25710 SOSIP v4.2 Avi	15	100	negative	31250	1	1	13
cvd890_997	25710 SOSIP v4.2 Avi	15	100	negative	156250	1	1	13
cvd890_997	25710 SOSIP v4.2 Avi	18	100	positive	50	425.25	426	206
cvd890_997	25710 SOSIP v4.2 Avi	18	100	positive	250	71	71.5	206
cvd890_997	25710 SOSIP v4.2 Avi	18	100	positive	1250	9	9	206
cvd890_997	25710 SOSIP v4.2 Avi	18	100	positive	6250	1.5	1.5	206
cvd890_997	25710 SOSIP v4.2 Avi	18	100	positive	31250	1	1	206
cvd890_997	25710 SOSIP v4.2 Avi	18	100	positive	156250	1	1	206
cvd890_997	25710 SOSIP v4.2 Avi	20	100	negative	50	27	28	13
cvd890_997	25710 SOSIP v4.2 Avi	20	100	negative	250	2.75	4	13
cvd890_997	25710 SOSIP v4.2 Avi	20	100	negative	1250	1.5	2.5	13
cvd890_997	25710 SOSIP v4.2 Avi	20	100	negative	6250	1	1	13
cvd890_997	25710 SOSIP v4.2 Avi	20	100	negative	31250	1	1	13
cvd890_997	25710 SOSIP v4.2 Avi	20	100	negative	156250	1.25	1.5	13
cvd890_997	25710 SOSIP v4.2 Avi	21	100	negative	50	8.25	9.5	7
cvd890_997	25710 SOSIP v4.2 Avi	21	100	negative	250	2.75	2.75	7
cvd890_997	25710 SOSIP v4.2 Avi	21	100	negative	1250	1	1.25	7
cvd890_997	25710 SOSIP v4.2 Avi	21	100	negative	6250	1	1	7
cvd890_997	25710 SOSIP v4.2 Avi	21	100	negative	31250	1.5	1.5	7
cvd890_997	25710 SOSIP v4.2 Avi	21	100	negative	156250	1	1	7
cvd890_141	25710 SOSIP v4.2 Avi	2	100	baseline	50	4	4	3
cvd890_141	25710 SOSIP v4.2 Avi	2	100	baseline	250	1	1.25	3
cvd890_141	25710 SOSIP v4.2 Avi	2	100	baseline	1250	1	1	3
cvd890_141	25710 SOSIP v4.2 Avi	2	100	baseline	6250	1.25	1.25	3
cvd890_141	25710 SOSIP v4.2 Avi	2	100	baseline	31250	1	1	3
cvd890_141	25710 SOSIP v4.2 Avi	2	100	baseline	156250	1	1	3
cvd890_141	25710 SOSIP v4.2 Avi	6	100	negative	50	1	2	2
cvd890_141	25710 SOSIP v4.2 Avi	6	100	negative	250	1.25	2	2
cvd890_141	25710 SOSIP v4.2 Avi	6	100	negative	1250	1	1	2
cvd890_141	25710 SOSIP v4.2 Avi	6	100	negative	6250	1	1	2
cvd890_141	25710 SOSIP v4.2 Avi	6	100	negative	31250	1	1.25	2
cvd890_141	25710 SOSIP v4.2 Avi	6	100	negative	156250	1	1	2
cvd890_141	25710 SOSIP v4.2 Avi	9	100	negative	50	1	1	4
cvd890_141	25710 SOSIP v4.2 Avi	9	100	negative	250	2.5	2.5	4
cvd890_141	25710 SOSIP v4.2 Avi	9	100	negative	1250	1.5	1.5	4
cvd890_141	25710 SOSIP v4.2 Avi	9	100	negative	6250	1	1	4
cvd890_141	25710 SOSIP v4.2 Avi	9	100	negative	31250	1	1	4
cvd890_141	25710 SOSIP v4.2 Avi	9	100	negative	156250	1.25	1.25	4
cvd890_141	25710 SOSIP v4.2 Avi	12	100	negative	50	7.75	8	6
cvd890_141	25710 SOSIP v4.2 Avi	12	100	negative	250	1.25	1.5	6
cvd890_141	25710 SOSIP v4.2 Avi	12	100	negative	1250	1	1	6
cvd890_141	25710 SOSIP v4.2 Avi	12	100	negative	6250	1.25	1.5	6
cvd890_141	25710 SOSIP v4.2 Avi	12	100	negative	31250	1	1	6
cvd890_141	25710 SOSIP v4.2 Avi	12	100	negative	156250	1.75	2	6
cvd890_141	25710 SOSIP v4.2 Avi	15	100	negative	50	19	19	17
cvd890_141	25710 SOSIP v4.2 Avi	15	100	negative	250	9	9	17
cvd890_141	25710 SOSIP v4.2 Avi	15	100	negative	1250	1	1	17
cvd890_141	25710 SOSIP v4.2 Avi	15	100	negative	6250	2.75	2.75	17
cvd890_141	25710 SOSIP v4.2 Avi	15	100	negative	31250	2.5	2.5	17
cvd890_141	25710 SOSIP v4.2 Avi	15	100	negative	156250	1	1	17
cvd890_141	25710 SOSIP v4.2 Avi	18	100	negative	50	51.75	53.25	23
cvd890_141	25710 SOSIP v4.2 Avi	18	100	negative	250	5.75	6.25	23
cvd890_141	25710 SOSIP v4.2 Avi	18	100	negative	1250	1	1.25	23
cvd890_141	25710 SOSIP v4.2 Avi	18	100	negative	6250	1	1	23
cvd890_141	25710 SOSIP v4.2 Avi	18	100	negative	31250	1	1	23
cvd890_141	25710 SOSIP v4.2 Avi	18	100	negative	156250	1	1	23
cvd890_141	25710 SOSIP v4.2 Avi	20	100	negative	50	9	9.5	6
cvd890_141	25710 SOSIP v4.2 Avi	20	100	negative	250	1	1.5	6
cvd890_141	25710 SOSIP v4.2 Avi	20	100	negative	1250	1	1	6
cvd890_141	25710 SOSIP v4.2 Avi	20	100	negative	6250	1.25	1.25	6
cvd890_141	25710 SOSIP v4.2 Avi	20	100	negative	31250	2	2	6
cvd890_141	25710 SOSIP v4.2 Avi	20	100	negative	156250	1	1	6
cvd890_141	25710 SOSIP v4.2 Avi	21	100	negative	50	6.25	6.25	4
cvd890_141	25710 SOSIP v4.2 Avi	21	100	negative	250	1.5	2	4
cvd890_141	25710 SOSIP v4.2 Avi	21	100	negative	1250	1	1	4
cvd890_141	25710 SOSIP v4.2 Avi	21	100	negative	6250	1	1	4
cvd890_141	25710 SOSIP v4.2 Avi	21	100	negative	31250	1	1	4
cvd890_141	25710 SOSIP v4.2 Avi	21	100	negative	156250	1	1	4
cvd890_202	25710 SOSIP v4.2 Avi	2	100	baseline	50	1	1	3
cvd890_202	25710 SOSIP v4.2 Avi	2	100	baseline	250	1.5	1.5	3
cvd890_202	25710 SOSIP v4.2 Avi	2	100	baseline	1250	1	1	3
cvd890_202	25710 SOSIP v4.2 Avi	2	100	baseline	6250	1.75	1.75	3
cvd890_202	25710 SOSIP v4.2 Avi	2	100	baseline	31250	1	1	3
cvd890_202	25710 SOSIP v4.2 Avi	2	100	baseline	156250	1	1	3
cvd890_202	25710 SOSIP v4.2 Avi	6	100	negative	50	1	2	3
cvd890_202	25710 SOSIP v4.2 Avi	6	100	negative	250	1	1	3
cvd890_202	25710 SOSIP v4.2 Avi	6	100	negative	1250	1.5	1.5	3
cvd890_202	25710 SOSIP v4.2 Avi	6	100	negative	6250	1	1	3
cvd890_202	25710 SOSIP v4.2 Avi	6	100	negative	31250	1.5	1.75	3
cvd890_202	25710 SOSIP v4.2 Avi	6	100	negative	156250	1	1.25	3
cvd890_202	25710 SOSIP v4.2 Avi	9	100	negative	50	1	1.5	3
cvd890_202	25710 SOSIP v4.2 Avi	9	100	negative	250	1	1	3
cvd890_202	25710 SOSIP v4.2 Avi	9	100	negative	1250	1	1	3
cvd890_202	25710 SOSIP v4.2 Avi	9	100	negative	6250	1	1	3
cvd890_202	25710 SOSIP v4.2 Avi	9	100	negative	31250	1.25	1.25	3
cvd890_202	25710 SOSIP v4.2 Avi	9	100	negative	156250	1	1	3
cvd890_202	25710 SOSIP v4.2 Avi	12	100	negative	50	1	1.5	3
cvd890_202	25710 SOSIP v4.2 Avi	12	100	negative	250	1.25	2	3
cvd890_202	25710 SOSIP v4.2 Avi	12	100	negative	1250	1	1	3
cvd890_202	25710 SOSIP v4.2 Avi	12	100	negative	6250	1	1.5	3
cvd890_202	25710 SOSIP v4.2 Avi	12	100	negative	31250	1.25	1.5	3
cvd890_202	25710 SOSIP v4.2 Avi	12	100	negative	156250	1	1	3
cvd890_202	25710 SOSIP v4.2 Avi	15	100	negative	50	3.5	8	3
cvd890_202	25710 SOSIP v4.2 Avi	15	100	negative	250	1	1	3
cvd890_202	25710 SOSIP v4.2 Avi	15	100	negative	1250	1	1	3
cvd890_202	25710 SOSIP v4.2 Avi	15	100	negative	6250	1.75	1.75	3
cvd890_202	25710 SOSIP v4.2 Avi	15	100	negative	31250	1	1	3
cvd890_202	25710 SOSIP v4.2 Avi	15	100	negative	156250	1	1	3
cvd890_202	25710 SOSIP v4.2 Avi	18	100	positive	50	669.75	672	357
cvd890_202	25710 SOSIP v4.2 Avi	18	100	positive	250	153.75	154.75	357
cvd890_202	25710 SOSIP v4.2 Avi	18	100	positive	1250	19.75	20.75	357
cvd890_202	25710 SOSIP v4.2 Avi	18	100	positive	6250	2.25	3.25	357
cvd890_202	25710 SOSIP v4.2 Avi	18	100	positive	31250	1	1	357
cvd890_202	25710 SOSIP v4.2 Avi	18	100	positive	156250	1	1	357
cvd890_202	25710 SOSIP v4.2 Avi	20	100	positive	50	237.75	239.5	126
cvd890_202	25710 SOSIP v4.2 Avi	20	100	positive	250	50.75	51.5	126
cvd890_202	25710 SOSIP v4.2 Avi	20	100	positive	1250	8.25	8.75	126
cvd890_202	25710 SOSIP v4.2 Avi	20	100	positive	6250	1.75	2.5	126
cvd890_202	25710 SOSIP v4.2 Avi	20	100	positive	31250	1	1	126
cvd890_202	25710 SOSIP v4.2 Avi	20	100	positive	156250	1	1	126
cvd890_202	25710 SOSIP v4.2 Avi	21	100	positive	50	103.25	103.5	52
cvd890_202	25710 SOSIP v4.2 Avi	21	100	positive	250	16.5	17	52
cvd890_202	25710 SOSIP v4.2 Avi	21	100	positive	1250	4.25	4.25	52
cvd890_202	25710 SOSIP v4.2 Avi	21	100	positive	6250	1	1	52
cvd890_202	25710 SOSIP v4.2 Avi	21	100	positive	31250	1	1	52
cvd890_202	25710 SOSIP v4.2 Avi	21	100	positive	156250	1	1	52
cvd890_339	25710 SOSIP v4.2 Avi	2	100	baseline	50	8.5	8.75	5
cvd890_339	25710 SOSIP v4.2 Avi	2	100	baseline	250	2.5	2.5	5
cvd890_339	25710 SOSIP v4.2 Avi	2	100	baseline	1250	1	1	5
cvd890_339	25710 SOSIP v4.2 Avi	2	100	baseline	6250	1	1	5
cvd890_339	25710 SOSIP v4.2 Avi	2	100	baseline	31250	1	1	5
cvd890_339	25710 SOSIP v4.2 Avi	2	100	baseline	156250	1	1	5
cvd890_339	25710 SOSIP v4.2 Avi	6	100	negative	50	1.5	1.75	1
cvd890_339	25710 SOSIP v4.2 Avi	6	100	negative	250	1	1	1
cvd890_339	25710 SOSIP v4.2 Avi	6	100	negative	1250	1	1	1
cvd890_339	25710 SOSIP v4.2 Avi	6	100	negative	6250	1	1	1
cvd890_339	25710 SOSIP v4.2 Avi	6	100	negative	31250	1	1	1
cvd890_339	25710 SOSIP v4.2 Avi	6	100	negative	156250	1	1	1
cvd890_339	25710 SOSIP v4.2 Avi	9	100	negative	50	4.5	4.5	3
cvd890_339	25710 SOSIP v4.2 Avi	9	100	negative	250	1	1	3
cvd890_339	25710 SOSIP v4.2 Avi	9	100	negative	1250	1.25	1.25	3
cvd890_339	25710 SOSIP v4.2 Avi	9	100	negative	6250	1	1	3
cvd890_339	25710 SOSIP v4.2 Avi	9	100	negative	31250	1	1	3
cvd890_339	25710 SOSIP v4.2 Avi	9	100	negative	156250	1	1	3
cvd890_339	25710 SOSIP v4.2 Avi	12	100	negative	50	23.5	23.5	13
cvd890_339	25710 SOSIP v4.2 Avi	12	100	negative	250	3.25	3.25	13
cvd890_339	25710 SOSIP v4.2 Avi	12	100	negative	1250	2.75	2.75	13
cvd890_339	25710 SOSIP v4.2 Avi	12	100	negative	6250	1	1	13
cvd890_339	25710 SOSIP v4.2 Avi	12	100	negative	31250	1	1	13
cvd890_339	25710 SOSIP v4.2 Avi	12	100	negative	156250	1	1	13
cvd890_339	25710 SOSIP v4.2 Avi	15	100	negative	50	15.5	21.25	17
cvd890_339	25710 SOSIP v4.2 Avi	15	100	negative	250	6	6	17
cvd890_339	25710 SOSIP v4.2 Avi	15	100	negative	1250	6.75	6.75	17
cvd890_339	25710 SOSIP v4.2 Avi	15	100	negative	6250	2.5	2.5	17
cvd890_339	25710 SOSIP v4.2 Avi	15	100	negative	31250	1.25	1.25	17
cvd890_339	25710 SOSIP v4.2 Avi	15	100	negative	156250	1	1	17
cvd890_339	25710 SOSIP v4.2 Avi	18	100	positive	50	312.25	314.25	149
cvd890_339	25710 SOSIP v4.2 Avi	18	100	positive	250	51.5	52	149
cvd890_339	25710 SOSIP v4.2 Avi	18	100	positive	1250	6	6.75	149
cvd890_339	25710 SOSIP v4.2 Avi	18	100	positive	6250	1	1	149
cvd890_339	25710 SOSIP v4.2 Avi	18	100	positive	31250	1	1	149
cvd890_339	25710 SOSIP v4.2 Avi	18	100	positive	156250	1	1	149
cvd890_339	25710 SOSIP v4.2 Avi	20	100	negative	50	10.25	11.5	7
cvd890_339	25710 SOSIP v4.2 Avi	20	100	negative	250	1.75	2.5	7
cvd890_339	25710 SOSIP v4.2 Avi	20	100	negative	1250	1.5	1.5	7
cvd890_339	25710 SOSIP v4.2 Avi	20	100	negative	6250	1	1	7
cvd890_339	25710 SOSIP v4.2 Avi	20	100	negative	31250	1.5	1.5	7
cvd890_339	25710 SOSIP v4.2 Avi	20	100	negative	156250	1	1	7
cvd890_339	25710 SOSIP v4.2 Avi	21	100	negative	50	4	5	5
cvd890_339	25710 SOSIP v4.2 Avi	21	100	negative	250	2	2	5
cvd890_339	25710 SOSIP v4.2 Avi	21	100	negative	1250	1	1	5
cvd890_339	25710 SOSIP v4.2 Avi	21	100	negative	6250	1	1	5
cvd890_339	25710 SOSIP v4.2 Avi	21	100	negative	31250	1	1	5
cvd890_339	25710 SOSIP v4.2 Avi	21	100	negative	156250	2.5	2.5	5
cvd890_231	25710 SOSIP v4.2 Avi	2	100	baseline	50	19.25	19.5	9
cvd890_231	25710 SOSIP v4.2 Avi	2	100	baseline	250	2.25	3	9
cvd890_231	25710 SOSIP v4.2 Avi	2	100	baseline	1250	1	1	9
cvd890_231	25710 SOSIP v4.2 Avi	2	100	baseline	6250	1	1	9
cvd890_231	25710 SOSIP v4.2 Avi	2	100	baseline	31250	1	1	9
cvd890_231	25710 SOSIP v4.2 Avi	2	100	baseline	156250	1	1	9
cvd890_231	25710 SOSIP v4.2 Avi	6	100	negative	50	4.25	5.5	1
cvd890_231	25710 SOSIP v4.2 Avi	6	100	negative	250	1	1	1
cvd890_231	25710 SOSIP v4.2 Avi	6	100	negative	1250	1	1	1
cvd890_231	25710 SOSIP v4.2 Avi	6	100	negative	6250	1	1	1
cvd890_231	25710 SOSIP v4.2 Avi	6	100	negative	31250	1	1	1
cvd890_231	25710 SOSIP v4.2 Avi	6	100	negative	156250	1	1	1
cvd890_231	25710 SOSIP v4.2 Avi	9	100	negative	50	15.75	15.75	10
cvd890_231	25710 SOSIP v4.2 Avi	9	100	negative	250	2.5	2.5	10
cvd890_231	25710 SOSIP v4.2 Avi	9	100	negative	1250	2	2	10
cvd890_231	25710 SOSIP v4.2 Avi	9	100	negative	6250	1.75	1.75	10
cvd890_231	25710 SOSIP v4.2 Avi	9	100	negative	31250	1	1	10
cvd890_231	25710 SOSIP v4.2 Avi	9	100	negative	156250	1	1	10
cvd890_231	25710 SOSIP v4.2 Avi	12	100	positive	50	372.75	372.75	170
cvd890_231	25710 SOSIP v4.2 Avi	12	100	positive	250	47.75	47.75	170
cvd890_231	25710 SOSIP v4.2 Avi	12	100	positive	1250	6.25	6.25	170
cvd890_231	25710 SOSIP v4.2 Avi	12	100	positive	6250	2.25	2.25	170
cvd890_231	25710 SOSIP v4.2 Avi	12	100	positive	31250	1.25	1.25	170
cvd890_231	25710 SOSIP v4.2 Avi	12	100	positive	156250	1	1	170
cvd890_231	25710 SOSIP v4.2 Avi	15	100	positive	50	180.25	183.75	85
cvd890_231	25710 SOSIP v4.2 Avi	15	100	positive	250	24.25	24.25	85
cvd890_231	25710 SOSIP v4.2 Avi	15	100	positive	1250	1	1	85
cvd890_231	25710 SOSIP v4.2 Avi	15	100	positive	6250	5.25	5.25	85
cvd890_231	25710 SOSIP v4.2 Avi	15	100	positive	31250	1.25	1.25	85
cvd890_231	25710 SOSIP v4.2 Avi	15	100	positive	156250	1	1	85
cvd890_231	25710 SOSIP v4.2 Avi	18	100	positive	50	798	800.5	367
cvd890_231	25710 SOSIP v4.2 Avi	18	100	positive	250	115.25	116.25	367
cvd890_231	25710 SOSIP v4.2 Avi	18	100	positive	1250	10.25	11.25	367
cvd890_231	25710 SOSIP v4.2 Avi	18	100	positive	6250	1.25	2.25	367
cvd890_231	25710 SOSIP v4.2 Avi	18	100	positive	31250	1	1	367
cvd890_231	25710 SOSIP v4.2 Avi	18	100	positive	156250	1	1	367
cvd890_231	25710 SOSIP v4.2 Avi	20	100	negative	50	59	61.5	28
cvd890_231	25710 SOSIP v4.2 Avi	20	100	negative	250	8.5	9.5	28
cvd890_231	25710 SOSIP v4.2 Avi	20	100	negative	1250	2.5	2.5	28
cvd890_231	25710 SOSIP v4.2 Avi	20	100	negative	6250	1	1	28
cvd890_231	25710 SOSIP v4.2 Avi	20	100	negative	31250	1	1	28
cvd890_231	25710 SOSIP v4.2 Avi	20	100	negative	156250	1	1	28
cvd890_231	25710 SOSIP v4.2 Avi	21	100	negative	50	25.25	27.25	15
cvd890_231	25710 SOSIP v4.2 Avi	21	100	negative	250	4.5	5	15
cvd890_231	25710 SOSIP v4.2 Avi	21	100	negative	1250	1	1.5	15
cvd890_231	25710 SOSIP v4.2 Avi	21	100	negative	6250	1	1	15
cvd890_231	25710 SOSIP v4.2 Avi	21	100	negative	31250	2	2	15
cvd890_231	25710 SOSIP v4.2 Avi	21	100	negative	156250	1.25	1.5	15
cvd890_994	25710 SOSIP v4.2 Avi	2	100	baseline	50	12	15.5	7
cvd890_994	25710 SOSIP v4.2 Avi	2	100	baseline	250	2	2.25	7
cvd890_994	25710 SOSIP v4.2 Avi	2	100	baseline	1250	1	1	7
cvd890_994	25710 SOSIP v4.2 Avi	2	100	baseline	6250	1	1	7
cvd890_994	25710 SOSIP v4.2 Avi	2	100	baseline	31250	1	1	7
cvd890_994	25710 SOSIP v4.2 Avi	2	100	baseline	156250	1	1	7
cvd890_994	25710 SOSIP v4.2 Avi	6	100	negative	50	1.25	4.5	2
cvd890_994	25710 SOSIP v4.2 Avi	6	100	negative	250	1	1	2
cvd890_994	25710 SOSIP v4.2 Avi	6	100	negative	1250	1	1.5	2
cvd890_994	25710 SOSIP v4.2 Avi	6	100	negative	6250	1	1.25	2
cvd890_994	25710 SOSIP v4.2 Avi	6	100	negative	31250	1	1.5	2
cvd890_994	25710 SOSIP v4.2 Avi	6	100	negative	156250	1	1.5	2
cvd890_994	25710 SOSIP v4.2 Avi	9	100	negative	50	5.75	7.75	4
cvd890_994	25710 SOSIP v4.2 Avi	9	100	negative	250	1	1.5	4
cvd890_994	25710 SOSIP v4.2 Avi	9	100	negative	1250	1	1	4
cvd890_994	25710 SOSIP v4.2 Avi	9	100	negative	6250	1	1.5	4
cvd890_994	25710 SOSIP v4.2 Avi	9	100	negative	31250	2	2	4
cvd890_994	25710 SOSIP v4.2 Avi	9	100	negative	156250	1	1	4
cvd890_994	25710 SOSIP v4.2 Avi	12	100	negative	50	78.25	79.25	37
cvd890_994	25710 SOSIP v4.2 Avi	12	100	negative	250	11.75	11.75	37
cvd890_994	25710 SOSIP v4.2 Avi	12	100	negative	1250	1.75	1.75	37
cvd890_994	25710 SOSIP v4.2 Avi	12	100	negative	6250	1	1	37
cvd890_994	25710 SOSIP v4.2 Avi	12	100	negative	31250	1	1	37
cvd890_994	25710 SOSIP v4.2 Avi	12	100	negative	156250	1	1	37
cvd890_994	25710 SOSIP v4.2 Avi	15	100	negative	50	58.25	64	27
cvd890_994	25710 SOSIP v4.2 Avi	15	100	negative	250	2.75	2.75	27
cvd890_994	25710 SOSIP v4.2 Avi	15	100	negative	1250	2.75	2.75	27
cvd890_994	25710 SOSIP v4.2 Avi	15	100	negative	6250	4	4	27
cvd890_994	25710 SOSIP v4.2 Avi	15	100	negative	31250	1	1	27
cvd890_994	25710 SOSIP v4.2 Avi	15	100	negative	156250	1	1	27
cvd890_994	25710 SOSIP v4.2 Avi	18	100	positive	50	227.75	230.25	105
cvd890_994	25710 SOSIP v4.2 Avi	18	100	positive	250	32.5	34	105
cvd890_994	25710 SOSIP v4.2 Avi	18	100	positive	1250	4.5	5	105
cvd890_994	25710 SOSIP v4.2 Avi	18	100	positive	6250	1	1	105
cvd890_994	25710 SOSIP v4.2 Avi	18	100	positive	31250	1	1	105
cvd890_994	25710 SOSIP v4.2 Avi	18	100	positive	156250	1	1	105
cvd890_994	25710 SOSIP v4.2 Avi	20	100	negative	50	22	26.25	12
cvd890_994	25710 SOSIP v4.2 Avi	20	100	negative	250	5.75	5.75	12
cvd890_994	25710 SOSIP v4.2 Avi	20	100	negative	1250	1	1	12
cvd890_994	25710 SOSIP v4.2 Avi	20	100	negative	6250	1	1	12
cvd890_994	25710 SOSIP v4.2 Avi	20	100	negative	31250	1	1	12
cvd890_994	25710 SOSIP v4.2 Avi	20	100	negative	156250	1	1	12
cvd890_994	25710 SOSIP v4.2 Avi	21	100	negative	50	12.5	14	10
cvd890_994	25710 SOSIP v4.2 Avi	21	100	negative	250	4	4	10
cvd890_994	25710 SOSIP v4.2 Avi	21	100	negative	1250	1.5	1.5	10
cvd890_994	25710 SOSIP v4.2 Avi	21	100	negative	6250	1	1	10
cvd890_994	25710 SOSIP v4.2 Avi	21	100	negative	31250	2	2.5	10
cvd890_994	25710 SOSIP v4.2 Avi	21	100	negative	156250	1.5	2	10
cvd890_379	25710 SOSIP v4.2 Avi	2	100	baseline	50	1	1	0
cvd890_379	25710 SOSIP v4.2 Avi	2	100	baseline	250	1	1	0
cvd890_379	25710 SOSIP v4.2 Avi	2	100	baseline	1250	1	1	0
cvd890_379	25710 SOSIP v4.2 Avi	2	100	baseline	6250	1	1	0
cvd890_379	25710 SOSIP v4.2 Avi	2	100	baseline	31250	1	1	0
cvd890_379	25710 SOSIP v4.2 Avi	2	100	baseline	156250	1	1	0
cvd890_379	25710 SOSIP v4.2 Avi	6	100	negative	50	1	1.75	1
cvd890_379	25710 SOSIP v4.2 Avi	6	100	negative	250	1	1	1
cvd890_379	25710 SOSIP v4.2 Avi	6	100	negative	1250	1	1	1
cvd890_379	25710 SOSIP v4.2 Avi	6	100	negative	6250	1	1	1
cvd890_379	25710 SOSIP v4.2 Avi	6	100	negative	31250	1	1	1
cvd890_379	25710 SOSIP v4.2 Avi	6	100	negative	156250	1	1	1
cvd890_379	25710 SOSIP v4.2 Avi	9	100	negative	50	1	2.5	1
cvd890_379	25710 SOSIP v4.2 Avi	9	100	negative	250	1	1	1
cvd890_379	25710 SOSIP v4.2 Avi	9	100	negative	1250	1	1	1
cvd890_379	25710 SOSIP v4.2 Avi	9	100	negative	6250	1	1	1
cvd890_379	25710 SOSIP v4.2 Avi	9	100	negative	31250	1	1	1
cvd890_379	25710 SOSIP v4.2 Avi	9	100	negative	156250	1	1	1
cvd890_379	25710 SOSIP v4.2 Avi	12	100	positive	50	270.75	318.25	131
cvd890_379	25710 SOSIP v4.2 Avi	12	100	positive	250	43	46.25	131
cvd890_379	25710 SOSIP v4.2 Avi	12	100	positive	1250	6.25	6.25	131
cvd890_379	25710 SOSIP v4.2 Avi	12	100	positive	6250	1.25	1.25	131
cvd890_379	25710 SOSIP v4.2 Avi	12	100	positive	31250	1	1	131
cvd890_379	25710 SOSIP v4.2 Avi	12	100	positive	156250	1	1	131
cvd890_379	25710 SOSIP v4.2 Avi	15	100	positive	50	109.25	129.25	56
cvd890_379	25710 SOSIP v4.2 Avi	15	100	positive	250	18	20.75	56
cvd890_379	25710 SOSIP v4.2 Avi	15	100	positive	1250	5.5	5.5	56
cvd890_379	25710 SOSIP v4.2 Avi	15	100	positive	6250	2	2	56
cvd890_379	25710 SOSIP v4.2 Avi	15	100	positive	31250	1	1	56
cvd890_379	25710 SOSIP v4.2 Avi	15	100	positive	156250	1	1	56
cvd890_379	25710 SOSIP v4.2 Avi	18	100	negative	50	45	147.75	19
cvd890_379	25710 SOSIP v4.2 Avi	18	100	negative	250	4.25	18.25	19
cvd890_379	25710 SOSIP v4.2 Avi	18	100	negative	1250	1	1.75	19
cvd890_379	25710 SOSIP v4.2 Avi	18	100	negative	6250	1	1	19
cvd890_379	25710 SOSIP v4.2 Avi	18	100	negative	31250	1	1	19
cvd890_379	25710 SOSIP v4.2 Avi	18	100	negative	156250	1	1	19
cvd890_379	25710 SOSIP v4.2 Avi	20	100	negative	50	1	3.75	0
cvd890_379	25710 SOSIP v4.2 Avi	20	100	negative	250	1	1	0
cvd890_379	25710 SOSIP v4.2 Avi	20	100	negative	1250	1	1	0
cvd890_379	25710 SOSIP v4.2 Avi	20	100	negative	6250	1	1	0
cvd890_379	25710 SOSIP v4.2 Avi	20	100	negative	31250	1	1	0
cvd890_379	25710 SOSIP v4.2 Avi	20	100	negative	156250	1	1	0
cvd890_379	25710 SOSIP v4.2 Avi	21	100	negative	50	4.75	5.25	3
cvd890_379	25710 SOSIP v4.2 Avi	21	100	negative	250	1	1	3
cvd890_379	25710 SOSIP v4.2 Avi	21	100	negative	1250	1	1	3
cvd890_379	25710 SOSIP v4.2 Avi	21	100	negative	6250	1	1	3
cvd890_379	25710 SOSIP v4.2 Avi	21	100	negative	31250	1	1	3
cvd890_379	25710 SOSIP v4.2 Avi	21	100	negative	156250	1	1	3
cvd890_324	25710 SOSIP v4.2 Avi	2	100	baseline	50	1.25	3	1
cvd890_324	25710 SOSIP v4.2 Avi	2	100	baseline	250	1	1	1
cvd890_324	25710 SOSIP v4.2 Avi	2	100	baseline	1250	1	1	1
cvd890_324	25710 SOSIP v4.2 Avi	2	100	baseline	6250	1.5	1.5	1
cvd890_324	25710 SOSIP v4.2 Avi	2	100	baseline	31250	1	1	1
cvd890_324	25710 SOSIP v4.2 Avi	2	100	baseline	156250	1	1	1
cvd890_324	25710 SOSIP v4.2 Avi	6	100	negative	50	1	1	2
cvd890_324	25710 SOSIP v4.2 Avi	6	100	negative	250	1	1.75	2
cvd890_324	25710 SOSIP v4.2 Avi	6	100	negative	1250	1	1	2
cvd890_324	25710 SOSIP v4.2 Avi	6	100	negative	6250	1.25	1.5	2
cvd890_324	25710 SOSIP v4.2 Avi	6	100	negative	31250	1.25	2.5	2
cvd890_324	25710 SOSIP v4.2 Avi	6	100	negative	156250	1	1	2
cvd890_324	25710 SOSIP v4.2 Avi	9	100	negative	50	1	3	2
cvd890_324	25710 SOSIP v4.2 Avi	9	100	negative	250	1	1.5	2
cvd890_324	25710 SOSIP v4.2 Avi	9	100	negative	1250	1	1.5	2
cvd890_324	25710 SOSIP v4.2 Avi	9	100	negative	6250	1.25	1.25	2
cvd890_324	25710 SOSIP v4.2 Avi	9	100	negative	31250	1	1	2
cvd890_324	25710 SOSIP v4.2 Avi	9	100	negative	156250	1	1	2
cvd890_324	25710 SOSIP v4.2 Avi	12	100	positive	50	138.75	139.75	66
cvd890_324	25710 SOSIP v4.2 Avi	12	100	positive	250	17.5	17.5	66
cvd890_324	25710 SOSIP v4.2 Avi	12	100	positive	1250	4.75	4.75	66
cvd890_324	25710 SOSIP v4.2 Avi	12	100	positive	6250	1.25	1.25	66
cvd890_324	25710 SOSIP v4.2 Avi	12	100	positive	31250	1.25	1.25	66
cvd890_324	25710 SOSIP v4.2 Avi	12	100	positive	156250	1	1	66
cvd890_324	25710 SOSIP v4.2 Avi	15	100	negative	50	36	44.75	24
cvd890_324	25710 SOSIP v4.2 Avi	15	100	negative	250	7.25	10.75	24
cvd890_324	25710 SOSIP v4.2 Avi	15	100	negative	1250	3.25	3.75	24
cvd890_324	25710 SOSIP v4.2 Avi	15	100	negative	6250	2.75	2.75	24
cvd890_324	25710 SOSIP v4.2 Avi	15	100	negative	31250	1	3.75	24
cvd890_324	25710 SOSIP v4.2 Avi	15	100	negative	156250	2.75	4.25	24
cvd890_324	25710 SOSIP v4.2 Avi	18	100	positive	50	249.75	252.25	115
cvd890_324	25710 SOSIP v4.2 Avi	18	100	positive	250	36.75	37.25	115
cvd890_324	25710 SOSIP v4.2 Avi	18	100	positive	1250	3.25	4.25	115
cvd890_324	25710 SOSIP v4.2 Avi	18	100	positive	6250	1	1	115
cvd890_324	25710 SOSIP v4.2 Avi	18	100	positive	31250	1	1	115
cvd890_324	25710 SOSIP v4.2 Avi	18	100	positive	156250	1	1	115
cvd890_324	25710 SOSIP v4.2 Avi	20	100	negative	50	5	7.25	2
cvd890_324	25710 SOSIP v4.2 Avi	20	100	negative	250	1	1.25	2
cvd890_324	25710 SOSIP v4.2 Avi	20	100	negative	1250	1	1	2
cvd890_324	25710 SOSIP v4.2 Avi	20	100	negative	6250	1	1	2
cvd890_324	25710 SOSIP v4.2 Avi	20	100	negative	31250	1	1	2
cvd890_324	25710 SOSIP v4.2 Avi	20	100	negative	156250	1	1	2
cvd890_324	25710 SOSIP v4.2 Avi	21	100	negative	50	3.25	3.25	6
cvd890_324	25710 SOSIP v4.2 Avi	21	100	negative	250	2	2	6
cvd890_324	25710 SOSIP v4.2 Avi	21	100	negative	1250	1.75	2	6
cvd890_324	25710 SOSIP v4.2 Avi	21	100	negative	6250	1.75	1.75	6
cvd890_324	25710 SOSIP v4.2 Avi	21	100	negative	31250	1	1.25	6
cvd890_324	25710 SOSIP v4.2 Avi	21	100	negative	156250	1	1	6
cvd890_298	25710 SOSIP v4.2 Avi	2	100	baseline	50	20.25	23	10
cvd890_298	25710 SOSIP v4.2 Avi	2	100	baseline	250	2.25	3	10
cvd890_298	25710 SOSIP v4.2 Avi	2	100	baseline	1250	1	1	10
cvd890_298	25710 SOSIP v4.2 Avi	2	100	baseline	6250	1	1	10
cvd890_298	25710 SOSIP v4.2 Avi	2	100	baseline	31250	1	1	10
cvd890_298	25710 SOSIP v4.2 Avi	2	100	baseline	156250	1	1	10
cvd890_298	25710 SOSIP v4.2 Avi	6	100	negative	50	4	7	4
cvd890_298	25710 SOSIP v4.2 Avi	6	100	negative	250	2	3	4
cvd890_298	25710 SOSIP v4.2 Avi	6	100	negative	1250	1	1	4
cvd890_298	25710 SOSIP v4.2 Avi	6	100	negative	6250	1	1	4
cvd890_298	25710 SOSIP v4.2 Avi	6	100	negative	31250	1.5	1.5	4
cvd890_298	25710 SOSIP v4.2 Avi	6	100	negative	156250	1	1	4
cvd890_298	25710 SOSIP v4.2 Avi	9	100	negative	50	10.25	14.25	6
cvd890_298	25710 SOSIP v4.2 Avi	9	100	negative	250	1	1.5	6
cvd890_298	25710 SOSIP v4.2 Avi	9	100	negative	1250	2.5	3	6
cvd890_298	25710 SOSIP v4.2 Avi	9	100	negative	6250	1	1	6
cvd890_298	25710 SOSIP v4.2 Avi	9	100	negative	31250	1	1.25	6
cvd890_298	25710 SOSIP v4.2 Avi	9	100	negative	156250	1	1	6
cvd890_298	25710 SOSIP v4.2 Avi	12	100	negative	50	83.75	86.25	40
cvd890_298	25710 SOSIP v4.2 Avi	12	100	negative	250	11.75	11.75	40
cvd890_298	25710 SOSIP v4.2 Avi	12	100	negative	1250	1.75	1.75	40
cvd890_298	25710 SOSIP v4.2 Avi	12	100	negative	6250	1.25	1.25	40
cvd890_298	25710 SOSIP v4.2 Avi	12	100	negative	31250	1	1	40
cvd890_298	25710 SOSIP v4.2 Avi	12	100	negative	156250	1	1	40
cvd890_298	25710 SOSIP v4.2 Avi	15	100	positive	50	165	187.25	91
cvd890_298	25710 SOSIP v4.2 Avi	15	100	positive	250	33.75	37.5	91
cvd890_298	25710 SOSIP v4.2 Avi	15	100	positive	1250	7.75	11.5	91
cvd890_298	25710 SOSIP v4.2 Avi	15	100	positive	6250	4	4	91
cvd890_298	25710 SOSIP v4.2 Avi	15	100	positive	31250	1.25	1.25	91
cvd890_298	25710 SOSIP v4.2 Avi	15	100	positive	156250	2.5	2.5	91
cvd890_298	25710 SOSIP v4.2 Avi	18	100	negative	50	91.25	95.5	44
cvd890_298	25710 SOSIP v4.2 Avi	18	100	negative	250	15.25	15.75	44
cvd890_298	25710 SOSIP v4.2 Avi	18	100	negative	1250	1.5	2.5	44
cvd890_298	25710 SOSIP v4.2 Avi	18	100	negative	6250	1	1	44
cvd890_298	25710 SOSIP v4.2 Avi	18	100	negative	31250	1	1	44
cvd890_298	25710 SOSIP v4.2 Avi	18	100	negative	156250	1	1	44
cvd890_298	25710 SOSIP v4.2 Avi	20	100	negative	50	13.5	18.75	7
cvd890_298	25710 SOSIP v4.2 Avi	20	100	negative	250	2.75	3.25	7
cvd890_298	25710 SOSIP v4.2 Avi	20	100	negative	1250	1	1	7
cvd890_298	25710 SOSIP v4.2 Avi	20	100	negative	6250	1	1	7
cvd890_298	25710 SOSIP v4.2 Avi	20	100	negative	31250	1	1	7
cvd890_298	25710 SOSIP v4.2 Avi	20	100	negative	156250	1	1	7
cvd890_298	25710 SOSIP v4.2 Avi	21	100	negative	50	3	7.5	5
cvd890_298	25710 SOSIP v4.2 Avi	21	100	negative	250	1	2	5
cvd890_298	25710 SOSIP v4.2 Avi	21	100	negative	1250	1.75	1.75	5
cvd890_298	25710 SOSIP v4.2 Avi	21	100	negative	6250	2	2	5
cvd890_298	25710 SOSIP v4.2 Avi	21	100	negative	31250	1	1	5
cvd890_298	25710 SOSIP v4.2 Avi	21	100	negative	156250	2	2	5
cvd890_340	25710 SOSIP v4.2 Avi	2	100	baseline	50	36	36.75	18
cvd890_340	25710 SOSIP v4.2 Avi	2	100	baseline	250	5.75	5.75	18
cvd890_340	25710 SOSIP v4.2 Avi	2	100	baseline	1250	1	1	18
cvd890_340	25710 SOSIP v4.2 Avi	2	100	baseline	6250	1	1	18
cvd890_340	25710 SOSIP v4.2 Avi	2	100	baseline	31250	1	1	18
cvd890_340	25710 SOSIP v4.2 Avi	2	100	baseline	156250	1	1	18
cvd890_340	25710 SOSIP v4.2 Avi	6	100	negative	50	7	8.5	5
cvd890_340	25710 SOSIP v4.2 Avi	6	100	negative	250	1.75	1.75	5
cvd890_340	25710 SOSIP v4.2 Avi	6	100	negative	1250	1	1	5
cvd890_340	25710 SOSIP v4.2 Avi	6	100	negative	6250	1	1	5
cvd890_340	25710 SOSIP v4.2 Avi	6	100	negative	31250	1	1	5
cvd890_340	25710 SOSIP v4.2 Avi	6	100	negative	156250	1	1	5
cvd890_340	25710 SOSIP v4.2 Avi	9	100	negative	50	15.25	17.25	8
cvd890_340	25710 SOSIP v4.2 Avi	9	100	negative	250	3.5	3.5	8
cvd890_340	25710 SOSIP v4.2 Avi	9	100	negative	1250	1	1.5	8
cvd890_340	25710 SOSIP v4.2 Avi	9	100	negative	6250	1	1	8
cvd890_340	25710 SOSIP v4.2 Avi	9	100	negative	31250	1	1	8
cvd890_340	25710 SOSIP v4.2 Avi	9	100	negative	156250	1	1	8
cvd890_340	25710 SOSIP v4.2 Avi	12	100	positive	50	488.75	498.75	235
cvd890_340	25710 SOSIP v4.2 Avi	12	100	positive	250	65.5	65.5	235
cvd890_340	25710 SOSIP v4.2 Avi	12	100	positive	1250	19	19	235
cvd890_340	25710 SOSIP v4.2 Avi	12	100	positive	6250	2.75	2.75	235
cvd890_340	25710 SOSIP v4.2 Avi	12	100	positive	31250	1.25	1.5	235
cvd890_340	25710 SOSIP v4.2 Avi	12	100	positive	156250	7.75	7.75	235
cvd890_340	25710 SOSIP v4.2 Avi	15	100	positive	50	135.75	144	64
cvd890_340	25710 SOSIP v4.2 Avi	15	100	positive	250	17.5	17.5	64
cvd890_340	25710 SOSIP v4.2 Avi	15	100	positive	1250	1	1.75	64
cvd890_340	25710 SOSIP v4.2 Avi	15	100	positive	6250	1	1	64
cvd890_340	25710 SOSIP v4.2 Avi	15	100	positive	31250	1.5	1.5	64
cvd890_340	25710 SOSIP v4.2 Avi	15	100	positive	156250	8.25	8.25	64
cvd890_340	25710 SOSIP v4.2 Avi	18	100	negative	50	26	28	11
cvd890_340	25710 SOSIP v4.2 Avi	18	100	negative	250	2.25	3.25	11
cvd890_340	25710 SOSIP v4.2 Avi	18	100	negative	1250	1	1	11
cvd890_340	25710 SOSIP v4.2 Avi	18	100	negative	6250	1	1	11
cvd890_340	25710 SOSIP v4.2 Avi	18	100	negative	31250	1	1	11
cvd890_340	25710 SOSIP v4.2 Avi	18	100	negative	156250	1	1	11
cvd890_340	25710 SOSIP v4.2 Avi	20	100	negative	50	8.5	11	3
cvd890_340	25710 SOSIP v4.2 Avi	20	100	negative	250	1	1	3
cvd890_340	25710 SOSIP v4.2 Avi	20	100	negative	1250	1	1	3
cvd890_340	25710 SOSIP v4.2 Avi	20	100	negative	6250	1	1	3
cvd890_340	25710 SOSIP v4.2 Avi	20	100	negative	31250	1	1	3
cvd890_340	25710 SOSIP v4.2 Avi	20	100	negative	156250	1	1	3
cvd890_340	25710 SOSIP v4.2 Avi	21	100	negative	50	9.25	12.25	6
cvd890_340	25710 SOSIP v4.2 Avi	21	100	negative	250	2	2	6
cvd890_340	25710 SOSIP v4.2 Avi	21	100	negative	1250	1	1	6
cvd890_340	25710 SOSIP v4.2 Avi	21	100	negative	6250	1	1	6
cvd890_340	25710 SOSIP v4.2 Avi	21	100	negative	31250	1	1	6
cvd890_340	25710 SOSIP v4.2 Avi	21	100	negative	156250	1	1	6
cvd890_765	25710 SOSIP v4.2 Avi	2	100	baseline	50	1	2.5	1
cvd890_765	25710 SOSIP v4.2 Avi	2	100	baseline	250	1	1	1
cvd890_765	25710 SOSIP v4.2 Avi	2	100	baseline	1250	1	1	1
cvd890_765	25710 SOSIP v4.2 Avi	2	100	baseline	6250	1	1	1
cvd890_765	25710 SOSIP v4.2 Avi	2	100	baseline	31250	1	1	1
cvd890_765	25710 SOSIP v4.2 Avi	2	100	baseline	156250	1	1	1
cvd890_765	25710 SOSIP v4.2 Avi	6	100	negative	50	1	1.75	1
cvd890_765	25710 SOSIP v4.2 Avi	6	100	negative	250	1	1	1
cvd890_765	25710 SOSIP v4.2 Avi	6	100	negative	1250	1	1	1
cvd890_765	25710 SOSIP v4.2 Avi	6	100	negative	6250	1	1	1
cvd890_765	25710 SOSIP v4.2 Avi	6	100	negative	31250	1	1	1
cvd890_765	25710 SOSIP v4.2 Avi	6	100	negative	156250	1	1	1
cvd890_765	25710 SOSIP v4.2 Avi	9	100	negative	50	1	2.25	2
cvd890_765	25710 SOSIP v4.2 Avi	9	100	negative	250	1.75	1.75	2
cvd890_765	25710 SOSIP v4.2 Avi	9	100	negative	1250	1	1	2
cvd890_765	25710 SOSIP v4.2 Avi	9	100	negative	6250	1	1	2
cvd890_765	25710 SOSIP v4.2 Avi	9	100	negative	31250	1	1.5	2
cvd890_765	25710 SOSIP v4.2 Avi	9	100	negative	156250	1	1	2
cvd890_765	25710 SOSIP v4.2 Avi	12	100	positive	50	2454	2468.25	1207
cvd890_765	25710 SOSIP v4.2 Avi	12	100	positive	250	425.25	428	1207
cvd890_765	25710 SOSIP v4.2 Avi	12	100	positive	1250	56.25	56.25	1207
cvd890_765	25710 SOSIP v4.2 Avi	12	100	positive	6250	8	8	1207
cvd890_765	25710 SOSIP v4.2 Avi	12	100	positive	31250	6.5	6.5	1207
cvd890_765	25710 SOSIP v4.2 Avi	12	100	positive	156250	8	8	1207
cvd890_765	25710 SOSIP v4.2 Avi	15	100	positive	50	102.75	110.5	53
cvd890_765	25710 SOSIP v4.2 Avi	15	100	positive	250	18.5	19.75	53
cvd890_765	25710 SOSIP v4.2 Avi	15	100	positive	1250	4.25	4.25	53
cvd890_765	25710 SOSIP v4.2 Avi	15	100	positive	6250	1	1	53
cvd890_765	25710 SOSIP v4.2 Avi	15	100	positive	31250	2.25	2.25	53
cvd890_765	25710 SOSIP v4.2 Avi	15	100	positive	156250	1	1	53
cvd890_765	25710 SOSIP v4.2 Avi	18	100	positive	50	126.5	130.25	57
cvd890_765	25710 SOSIP v4.2 Avi	18	100	positive	250	16.5	16.5	57
cvd890_765	25710 SOSIP v4.2 Avi	18	100	positive	1250	1.5	2	57
cvd890_765	25710 SOSIP v4.2 Avi	18	100	positive	6250	1	1	57
cvd890_765	25710 SOSIP v4.2 Avi	18	100	positive	31250	1	1	57
cvd890_765	25710 SOSIP v4.2 Avi	18	100	positive	156250	1	1	57
cvd890_765	25710 SOSIP v4.2 Avi	20	100	negative	50	9.75	11.25	3
cvd890_765	25710 SOSIP v4.2 Avi	20	100	negative	250	1	1	3
cvd890_765	25710 SOSIP v4.2 Avi	20	100	negative	1250	1	1	3
cvd890_765	25710 SOSIP v4.2 Avi	20	100	negative	6250	1	1	3
cvd890_765	25710 SOSIP v4.2 Avi	20	100	negative	31250	1	1	3
cvd890_765	25710 SOSIP v4.2 Avi	20	100	negative	156250	1	1	3
cvd890_765	25710 SOSIP v4.2 Avi	21	100	negative	50	2.75	4.75	1
cvd890_765	25710 SOSIP v4.2 Avi	21	100	negative	250	1	1	1
cvd890_765	25710 SOSIP v4.2 Avi	21	100	negative	1250	1	1	1
cvd890_765	25710 SOSIP v4.2 Avi	21	100	negative	6250	1	1	1
cvd890_765	25710 SOSIP v4.2 Avi	21	100	negative	31250	1	1	1
cvd890_765	25710 SOSIP v4.2 Avi	21	100	negative	156250	1	1	1
cvd890_921	25710 SOSIP v4.2 Avi	2	100	baseline	50	2	3	3
cvd890_921	25710 SOSIP v4.2 Avi	2	100	baseline	250	1	1	3
cvd890_921	25710 SOSIP v4.2 Avi	2	100	baseline	1250	1	1	3
cvd890_921	25710 SOSIP v4.2 Avi	2	100	baseline	6250	1	1	3
cvd890_921	25710 SOSIP v4.2 Avi	2	100	baseline	31250	1.5	1.5	3
cvd890_921	25710 SOSIP v4.2 Avi	2	100	baseline	156250	1	1	3
cvd890_921	25710 SOSIP v4.2 Avi	6	100	negative	50	1	2	2
cvd890_921	25710 SOSIP v4.2 Avi	6	100	negative	250	1	1	2
cvd890_921	25710 SOSIP v4.2 Avi	6	100	negative	1250	1	1	2
cvd890_921	25710 SOSIP v4.2 Avi	6	100	negative	6250	1	1	2
cvd890_921	25710 SOSIP v4.2 Avi	6	100	negative	31250	1	1	2
cvd890_921	25710 SOSIP v4.2 Avi	6	100	negative	156250	1	1	2
cvd890_921	25710 SOSIP v4.2 Avi	9	100	negative	50	1.5	3.5	2
cvd890_921	25710 SOSIP v4.2 Avi	9	100	negative	250	1	1	2
cvd890_921	25710 SOSIP v4.2 Avi	9	100	negative	1250	1	1	2
cvd890_921	25710 SOSIP v4.2 Avi	9	100	negative	6250	1	1	2
cvd890_921	25710 SOSIP v4.2 Avi	9	100	negative	31250	1	1	2
cvd890_921	25710 SOSIP v4.2 Avi	9	100	negative	156250	1	1	2
cvd890_921	25710 SOSIP v4.2 Avi	12	100	positive	50	1141.25	1150	564
cvd890_921	25710 SOSIP v4.2 Avi	12	100	positive	250	192.25	195.5	564
cvd890_921	25710 SOSIP v4.2 Avi	12	100	positive	1250	31.5	33.75	564
cvd890_921	25710 SOSIP v4.2 Avi	12	100	positive	6250	10	10	564
cvd890_921	25710 SOSIP v4.2 Avi	12	100	positive	31250	1	1.25	564
cvd890_921	25710 SOSIP v4.2 Avi	12	100	positive	156250	4.25	4.5	564
cvd890_921	25710 SOSIP v4.2 Avi	15	100	negative	50	26.75	43.25	17
cvd890_921	25710 SOSIP v4.2 Avi	15	100	negative	250	3.25	12	17
cvd890_921	25710 SOSIP v4.2 Avi	15	100	negative	1250	6.25	6.25	17
cvd890_921	25710 SOSIP v4.2 Avi	15	100	negative	6250	1	3	17
cvd890_921	25710 SOSIP v4.2 Avi	15	100	negative	31250	1	1	17
cvd890_921	25710 SOSIP v4.2 Avi	15	100	negative	156250	1.25	5.75	17
cvd890_921	25710 SOSIP v4.2 Avi	18	100	negative	50	71.5	108.25	31
cvd890_921	25710 SOSIP v4.2 Avi	18	100	negative	250	8.5	14	31
cvd890_921	25710 SOSIP v4.2 Avi	18	100	negative	1250	1	1	31
cvd890_921	25710 SOSIP v4.2 Avi	18	100	negative	6250	1	1	31
cvd890_921	25710 SOSIP v4.2 Avi	18	100	negative	31250	1	1	31
cvd890_921	25710 SOSIP v4.2 Avi	18	100	negative	156250	1	1	31
cvd890_921	25710 SOSIP v4.2 Avi	20	100	negative	50	7.5	16.25	3
cvd890_921	25710 SOSIP v4.2 Avi	20	100	negative	250	1	1.25	3
cvd890_921	25710 SOSIP v4.2 Avi	20	100	negative	1250	1	1	3
cvd890_921	25710 SOSIP v4.2 Avi	20	100	negative	6250	1	1	3
cvd890_921	25710 SOSIP v4.2 Avi	20	100	negative	31250	1	1	3
cvd890_921	25710 SOSIP v4.2 Avi	20	100	negative	156250	1	1	3
cvd890_921	25710 SOSIP v4.2 Avi	21	100	negative	50	2.75	5	1
cvd890_921	25710 SOSIP v4.2 Avi	21	100	negative	250	1	1	1
cvd890_921	25710 SOSIP v4.2 Avi	21	100	negative	1250	1	1	1
cvd890_921	25710 SOSIP v4.2 Avi	21	100	negative	6250	1	1	1
cvd890_921	25710 SOSIP v4.2 Avi	21	100	negative	31250	1	1	1
cvd890_921	25710 SOSIP v4.2 Avi	21	100	negative	156250	1	1	1
cvd890_465	25710 SOSIP v4.2 Avi	2	100	baseline	50	3.5	4	3
cvd890_465	25710 SOSIP v4.2 Avi	2	100	baseline	250	1	1	3
cvd890_465	25710 SOSIP v4.2 Avi	2	100	baseline	1250	1	1	3
cvd890_465	25710 SOSIP v4.2 Avi	2	100	baseline	6250	1	1	3
cvd890_465	25710 SOSIP v4.2 Avi	2	100	baseline	31250	1	1	3
cvd890_465	25710 SOSIP v4.2 Avi	2	100	baseline	156250	1	1	3
cvd890_465	25710 SOSIP v4.2 Avi	6	100	negative	50	1	2	1
cvd890_465	25710 SOSIP v4.2 Avi	6	100	negative	250	1	1	1
cvd890_465	25710 SOSIP v4.2 Avi	6	100	negative	1250	1	1	1
cvd890_465	25710 SOSIP v4.2 Avi	6	100	negative	6250	1	1	1
cvd890_465	25710 SOSIP v4.2 Avi	6	100	negative	31250	1	1	1
cvd890_465	25710 SOSIP v4.2 Avi	6	100	negative	156250	1	1	1
cvd890_465	25710 SOSIP v4.2 Avi	9	100	negative	50	1	1	0
cvd890_465	25710 SOSIP v4.2 Avi	9	100	negative	250	1	1	0
cvd890_465	25710 SOSIP v4.2 Avi	9	100	negative	1250	1	1	0
cvd890_465	25710 SOSIP v4.2 Avi	9	100	negative	6250	1	1	0
cvd890_465	25710 SOSIP v4.2 Avi	9	100	negative	31250	1	1	0
cvd890_465	25710 SOSIP v4.2 Avi	9	100	negative	156250	1	1	0
cvd890_465	25710 SOSIP v4.2 Avi	12	100	positive	50	116.5	127.25	61
cvd890_465	25710 SOSIP v4.2 Avi	12	100	positive	250	25.75	25.75	61
cvd890_465	25710 SOSIP v4.2 Avi	12	100	positive	1250	1	2	61
cvd890_465	25710 SOSIP v4.2 Avi	12	100	positive	6250	1	1.25	61
cvd890_465	25710 SOSIP v4.2 Avi	12	100	positive	31250	1	1	61
cvd890_465	25710 SOSIP v4.2 Avi	12	100	positive	156250	2.5	2.5	61
cvd890_465	25710 SOSIP v4.2 Avi	15	100	negative	50	14	19.5	11
cvd890_465	25710 SOSIP v4.2 Avi	15	100	negative	250	2.75	4.25	11
cvd890_465	25710 SOSIP v4.2 Avi	15	100	negative	1250	1.25	1.25	11
cvd890_465	25710 SOSIP v4.2 Avi	15	100	negative	6250	5.25	5.25	11
cvd890_465	25710 SOSIP v4.2 Avi	15	100	negative	31250	1	1	11
cvd890_465	25710 SOSIP v4.2 Avi	15	100	negative	156250	1	1	11
cvd890_465	25710 SOSIP v4.2 Avi	18	100	negative	50	55	57.5	24
cvd890_465	25710 SOSIP v4.2 Avi	18	100	negative	250	7.25	7.75	24
cvd890_465	25710 SOSIP v4.2 Avi	18	100	negative	1250	1	1.25	24
cvd890_465	25710 SOSIP v4.2 Avi	18	100	negative	6250	1	1	24
cvd890_465	25710 SOSIP v4.2 Avi	18	100	negative	31250	1	1	24
cvd890_465	25710 SOSIP v4.2 Avi	18	100	negative	156250	1	1	24
cvd890_465	25710 SOSIP v4.2 Avi	20	100	negative	50	1	2	0
cvd890_465	25710 SOSIP v4.2 Avi	20	100	negative	250	1	1	0
cvd890_465	25710 SOSIP v4.2 Avi	20	100	negative	1250	1	1	0
cvd890_465	25710 SOSIP v4.2 Avi	20	100	negative	6250	1	1	0
cvd890_465	25710 SOSIP v4.2 Avi	20	100	negative	31250	1	1	0
cvd890_465	25710 SOSIP v4.2 Avi	20	100	negative	156250	1	1	0
cvd890_465	25710 SOSIP v4.2 Avi	21	100	negative	50	1.75	2.25	1
cvd890_465	25710 SOSIP v4.2 Avi	21	100	negative	250	1	1	1
cvd890_465	25710 SOSIP v4.2 Avi	21	100	negative	1250	1	1	1
cvd890_465	25710 SOSIP v4.2 Avi	21	100	negative	6250	1	1	1
cvd890_465	25710 SOSIP v4.2 Avi	21	100	negative	31250	1	1	1
cvd890_465	25710 SOSIP v4.2 Avi	21	100	negative	156250	1	1	1
cvd890_106	25710 SOSIP v4.2 Avi	2	100	baseline	50	1.25	1.75	1
cvd890_106	25710 SOSIP v4.2 Avi	2	100	baseline	250	1	1	1
cvd890_106	25710 SOSIP v4.2 Avi	2	100	baseline	1250	1	1	1
cvd890_106	25710 SOSIP v4.2 Avi	2	100	baseline	6250	1	1	1
cvd890_106	25710 SOSIP v4.2 Avi	2	100	baseline	31250	1	1	1
cvd890_106	25710 SOSIP v4.2 Avi	2	100	baseline	156250	1	1	1
cvd890_106	25710 SOSIP v4.2 Avi	6	100	negative	50	1.25	2.75	2
cvd890_106	25710 SOSIP v4.2 Avi	6	100	negative	250	1	1	2
cvd890_106	25710 SOSIP v4.2 Avi	6	100	negative	1250	1	1	2
cvd890_106	25710 SOSIP v4.2 Avi	6	100	negative	6250	1	1	2
cvd890_106	25710 SOSIP v4.2 Avi	6	100	negative	31250	1	1	2
cvd890_106	25710 SOSIP v4.2 Avi	6	100	negative	156250	1.75	2.25	2
cvd890_106	25710 SOSIP v4.2 Avi	9	100	negative	50	1	1	0
cvd890_106	25710 SOSIP v4.2 Avi	9	100	negative	250	1	1	0
cvd890_106	25710 SOSIP v4.2 Avi	9	100	negative	1250	1	1	0
cvd890_106	25710 SOSIP v4.2 Avi	9	100	negative	6250	1	1	0
cvd890_106	25710 SOSIP v4.2 Avi	9	100	negative	31250	1	1	0
cvd890_106	25710 SOSIP v4.2 Avi	9	100	negative	156250	1	1	0
cvd890_106	25710 SOSIP v4.2 Avi	12	100	positive	50	100.5	133.75	62
cvd890_106	25710 SOSIP v4.2 Avi	12	100	positive	250	23.25	26.5	62
cvd890_106	25710 SOSIP v4.2 Avi	12	100	positive	1250	4.75	9	62
cvd890_106	25710 SOSIP v4.2 Avi	12	100	positive	6250	5.25	6	62
cvd890_106	25710 SOSIP v4.2 Avi	12	100	positive	31250	2	2	62
cvd890_106	25710 SOSIP v4.2 Avi	12	100	positive	156250	7	7	62
cvd890_106	25710 SOSIP v4.2 Avi	15	100	negative	50	6	13.5	3
cvd890_106	25710 SOSIP v4.2 Avi	15	100	negative	250	1	1	3
cvd890_106	25710 SOSIP v4.2 Avi	15	100	negative	1250	1	1	3
cvd890_106	25710 SOSIP v4.2 Avi	15	100	negative	6250	1	1	3
cvd890_106	25710 SOSIP v4.2 Avi	15	100	negative	31250	1	1	3
cvd890_106	25710 SOSIP v4.2 Avi	15	100	negative	156250	1	1	3
cvd890_106	25710 SOSIP v4.2 Avi	18	100	negative	50	49.25	51	22
cvd890_106	25710 SOSIP v4.2 Avi	18	100	negative	250	6	7.5	22
cvd890_106	25710 SOSIP v4.2 Avi	18	100	negative	1250	1	1	22
cvd890_106	25710 SOSIP v4.2 Avi	18	100	negative	6250	1	1	22
cvd890_106	25710 SOSIP v4.2 Avi	18	100	negative	31250	1	1	22
cvd890_106	25710 SOSIP v4.2 Avi	18	100	negative	156250	1	1	22
cvd890_106	25710 SOSIP v4.2 Avi	20	100	negative	50	1	3	0
cvd890_106	25710 SOSIP v4.2 Avi	20	100	negative	250	1	1	0
cvd890_106	25710 SOSIP v4.2 Avi	20	100	negative	1250	1	1	0
cvd890_106	25710 SOSIP v4.2 Avi	20	100	negative	6250	1	1	0
cvd890_106	25710 SOSIP v4.2 Avi	20	100	negative	31250	1	1	0
cvd890_106	25710 SOSIP v4.2 Avi	20	100	negative	156250	1	1	0
cvd890_106	25710 SOSIP v4.2 Avi	21	100	negative	50	1	2.5	0
cvd890_106	25710 SOSIP v4.2 Avi	21	100	negative	250	1	1	0
cvd890_106	25710 SOSIP v4.2 Avi	21	100	negative	1250	1	1	0
cvd890_106	25710 SOSIP v4.2 Avi	21	100	negative	6250	1	1	0
cvd890_106	25710 SOSIP v4.2 Avi	21	100	negative	31250	1	1	0
cvd890_106	25710 SOSIP v4.2 Avi	21	100	negative	156250	1	1	0
cvd890_481	25710 SOSIP v4.2 Avi	2	100	baseline	50	8.75	8.75	4
cvd890_481	25710 SOSIP v4.2 Avi	2	100	baseline	250	1	1	4
cvd890_481	25710 SOSIP v4.2 Avi	2	100	baseline	1250	1	1	4
cvd890_481	25710 SOSIP v4.2 Avi	2	100	baseline	6250	1	1	4
cvd890_481	25710 SOSIP v4.2 Avi	2	100	baseline	31250	1	1	4
cvd890_481	25710 SOSIP v4.2 Avi	2	100	baseline	156250	1	1	4
cvd890_481	25710 SOSIP v4.2 Avi	6	100	negative	50	2.75	3.25	2
cvd890_481	25710 SOSIP v4.2 Avi	6	100	negative	250	1	1	2
cvd890_481	25710 SOSIP v4.2 Avi	6	100	negative	1250	1	1	2
cvd890_481	25710 SOSIP v4.2 Avi	6	100	negative	6250	1	1	2
cvd890_481	25710 SOSIP v4.2 Avi	6	100	negative	31250	1	1	2
cvd890_481	25710 SOSIP v4.2 Avi	6	100	negative	156250	1	1	2
cvd890_481	25710 SOSIP v4.2 Avi	9	100	negative	50	2.5	2.5	1
cvd890_481	25710 SOSIP v4.2 Avi	9	100	negative	250	1	1	1
cvd890_481	25710 SOSIP v4.2 Avi	9	100	negative	1250	1	1	1
cvd890_481	25710 SOSIP v4.2 Avi	9	100	negative	6250	1	1	1
cvd890_481	25710 SOSIP v4.2 Avi	9	100	negative	31250	1	1	1
cvd890_481	25710 SOSIP v4.2 Avi	9	100	negative	156250	1	1	1
cvd890_481	25710 SOSIP v4.2 Avi	12	100	positive	50	229.75	233.5	119
cvd890_481	25710 SOSIP v4.2 Avi	12	100	positive	250	35	38	119
cvd890_481	25710 SOSIP v4.2 Avi	12	100	positive	1250	7.5	8.5	119
cvd890_481	25710 SOSIP v4.2 Avi	12	100	positive	6250	7.25	7.25	119
cvd890_481	25710 SOSIP v4.2 Avi	12	100	positive	31250	4.5	4.5	119
cvd890_481	25710 SOSIP v4.2 Avi	12	100	positive	156250	1.25	1.25	119
cvd890_481	25710 SOSIP v4.2 Avi	15	100	negative	50	13.5	20.75	8
cvd890_481	25710 SOSIP v4.2 Avi	15	100	negative	250	3.5	5.5	8
cvd890_481	25710 SOSIP v4.2 Avi	15	100	negative	1250	1	1	8
cvd890_481	25710 SOSIP v4.2 Avi	15	100	negative	6250	1	1	8
cvd890_481	25710 SOSIP v4.2 Avi	15	100	negative	31250	1	1	8
cvd890_481	25710 SOSIP v4.2 Avi	15	100	negative	156250	1	1	8
cvd890_481	25710 SOSIP v4.2 Avi	18	100	negative	50	91.25	92.75	46
cvd890_481	25710 SOSIP v4.2 Avi	18	100	negative	250	15	15	46
cvd890_481	25710 SOSIP v4.2 Avi	18	100	negative	1250	3	3	46
cvd890_481	25710 SOSIP v4.2 Avi	18	100	negative	6250	1.5	1.5	46
cvd890_481	25710 SOSIP v4.2 Avi	18	100	negative	31250	1	1	46
cvd890_481	25710 SOSIP v4.2 Avi	18	100	negative	156250	1	1	46
cvd890_481	25710 SOSIP v4.2 Avi	20	100	negative	50	26.25	27.5	10
cvd890_481	25710 SOSIP v4.2 Avi	20	100	negative	250	1.5	3	10
cvd890_481	25710 SOSIP v4.2 Avi	20	100	negative	1250	1	1	10
cvd890_481	25710 SOSIP v4.2 Avi	20	100	negative	6250	1	1	10
cvd890_481	25710 SOSIP v4.2 Avi	20	100	negative	31250	1	1	10
cvd890_481	25710 SOSIP v4.2 Avi	20	100	negative	156250	1	1	10
cvd890_481	25710 SOSIP v4.2 Avi	21	100	negative	50	9	9.5	5
cvd890_481	25710 SOSIP v4.2 Avi	21	100	negative	250	1	1	5
cvd890_481	25710 SOSIP v4.2 Avi	21	100	negative	1250	1	1	5
cvd890_481	25710 SOSIP v4.2 Avi	21	100	negative	6250	1	1	5
cvd890_481	25710 SOSIP v4.2 Avi	21	100	negative	31250	1.5	1.5	5
cvd890_481	25710 SOSIP v4.2 Avi	21	100	negative	156250	1	1	5
cvd890_987	25710 SOSIP v4.2 Avi	2	100	baseline	50	1	1	2
cvd890_987	25710 SOSIP v4.2 Avi	2	100	baseline	250	1	1	2
cvd890_987	25710 SOSIP v4.2 Avi	2	100	baseline	1250	1	1	2
cvd890_987	25710 SOSIP v4.2 Avi	2	100	baseline	6250	1	1	2
cvd890_987	25710 SOSIP v4.2 Avi	2	100	baseline	31250	1.5	1.5	2
cvd890_987	25710 SOSIP v4.2 Avi	2	100	baseline	156250	1.5	1.5	2
cvd890_987	25710 SOSIP v4.2 Avi	6	100	negative	50	1	1	0
cvd890_987	25710 SOSIP v4.2 Avi	6	100	negative	250	1	1	0
cvd890_987	25710 SOSIP v4.2 Avi	6	100	negative	1250	1	1	0
cvd890_987	25710 SOSIP v4.2 Avi	6	100	negative	6250	1	1	0
cvd890_987	25710 SOSIP v4.2 Avi	6	100	negative	31250	1	1	0
cvd890_987	25710 SOSIP v4.2 Avi	6	100	negative	156250	1	1	0
cvd890_987	25710 SOSIP v4.2 Avi	9	100	negative	50	1	1	0
cvd890_987	25710 SOSIP v4.2 Avi	9	100	negative	250	1	1	0
cvd890_987	25710 SOSIP v4.2 Avi	9	100	negative	1250	1	1	0
cvd890_987	25710 SOSIP v4.2 Avi	9	100	negative	6250	1	1	0
cvd890_987	25710 SOSIP v4.2 Avi	9	100	negative	31250	1	1	0
cvd890_987	25710 SOSIP v4.2 Avi	9	100	negative	156250	1	1	0
cvd890_987	25710 SOSIP v4.2 Avi	12	100	positive	50	566	571	269
cvd890_987	25710 SOSIP v4.2 Avi	12	100	positive	250	76.75	79.75	269
cvd890_987	25710 SOSIP v4.2 Avi	12	100	positive	1250	15	17.75	269
cvd890_987	25710 SOSIP v4.2 Avi	12	100	positive	6250	4.25	4.25	269
cvd890_987	25710 SOSIP v4.2 Avi	12	100	positive	31250	3.75	3.75	269
cvd890_987	25710 SOSIP v4.2 Avi	12	100	positive	156250	4.5	4.5	269
cvd890_987	25710 SOSIP v4.2 Avi	15	100	negative	50	20.5	25.75	8
cvd890_987	25710 SOSIP v4.2 Avi	15	100	negative	250	1	1.25	8
cvd890_987	25710 SOSIP v4.2 Avi	15	100	negative	1250	1	1	8
cvd890_987	25710 SOSIP v4.2 Avi	15	100	negative	6250	1	1	8
cvd890_987	25710 SOSIP v4.2 Avi	15	100	negative	31250	1	1	8
cvd890_987	25710 SOSIP v4.2 Avi	15	100	negative	156250	1	1	8
cvd890_987	25710 SOSIP v4.2 Avi	18	100	negative	50	65.25	65.25	30
[truncated: 13,457 more rows]
