# Supplementary material for: HIV-1 envelope trimer vaccine induces sex-associated differences in antibody responses: a phase 1 clinical trial
Source: Nat Commun. 2025 Nov 21;16:10250. doi: 10.1038/s41467-025-65101-7 (PMC12639139; doi:10.1038/s41467-025-65101-7)
Supplement: Supplementary file 4 — Source Data [file 41467_2025_65101_MOESM4_ESM.zip › Fig. 4, Suppl. Fig. 2-4/ACTHIVE-001 Neutralisation Duke University PubID.xlsx]

## Sheet: V2-21_ConM
CAVIMC: CAVD Sanders_TP_890 (AMC ConM SOSIP Human Clinical Trial)
Assay: Neutralization assays in TZM-bl cells
Viruses: Env-pseudotyped virsues produced by cotransfection with SG3Δenv in 293T/17 cells
Assay Details: Samples heat inactivated for 30 minutes at 56°C. MLV set 1:10-3 fold, Con-M set 1:20-5 fold
		ID50 (dilution) in TZM-bl cells1		ID80 (dilution)2
		SVA-MLV	Con-M	Con-M
PubID	Visit ID	ID#10441	ID#8709	ID#8709
cvd890_516	2	<10	<20	<20
cvd890_516	6	<10	<20	<20
cvd890_516	9	<10	<20	<20
cvd890_516	12	<10	872	221
cvd890_516	15	<10	<20	<20
cvd890_516	18	<10	2333	547
cvd890_516	20	<20	117	35
cvd890_516	21	<20	35	<20
cvd890_934	2	<10	<20	<20
cvd890_934	6	<10	<20	<20
cvd890_934	9	<10	<20	<20
cvd890_934	12	<10	628	139
cvd890_934	15	<10	<20	<20
cvd890_934	18	<10	3153	902
cvd890_934	20	<20	130	32
cvd890_934	21	<20	39	<20
cvd890_344	2	<10	<20	<20
cvd890_344	6	<10	<20	<20
cvd890_251	2	<10	<20	<20
cvd890_251	6	<10	<20	<20
cvd890_251	9	<10	<20	<20
cvd890_251	12	<10	74	<20
cvd890_251	15	<10	<20	<20
cvd890_251	18	<10	408	152
cvd890_251	20	<20	<20	<20
cvd890_251	21	<20	<20	<20
cvd890_997	2	<10	<20	<20
cvd890_997	6	<10	<20	<20
cvd890_997	9	<10	<20	<20
cvd890_997	12	<10	<20	<20
cvd890_997	15	<10	<20	<20
cvd890_997	18	<10	700	133
cvd890_997	20	<20	26	<20
cvd890_997	21	<20	<20	<20
cvd890_141	2	<10	<20	<20
cvd890_141	6	<10	<20	<20
cvd890_141	9	<10	<20	<20
cvd890_141	12	<10	131	<20
cvd890_141	15	<10	<20	<20
cvd890_141	18	<10	1872	427
cvd890_141	20	<20	759	196
cvd890_141	21	<20	591	146
cvd890_202	2	<10	<20	<20
cvd890_202	6	<10	<20	<20
cvd890_202	9	<10	<20	<20
cvd890_202	12	<10	<20	<20
cvd890_202	15	<10	<20	<20
cvd890_202	18	<10	1687	392
cvd890_202	20	<20	126	37
cvd890_202	21	<20	36	<20
cvd890_339	2	<10	<20	<20
cvd890_339	6	<10	<20	<20
cvd890_339	9	<10	<20	<20
cvd890_339	12	<10	<20	<20
cvd890_339	15	<10	<20	<20
cvd890_339	18	<10	121	<20
cvd890_339	20	<20	<20	<20
cvd890_339	21	<20	<20	<20
cvd890_231	2	<10	<20	<20
cvd890_231	6	<10	<20	<20
cvd890_231	9	<10	<20	<20
cvd890_231	12	<10	1507	245
cvd890_231	15	<10	85	<20
cvd890_231	18	<10	3058	725
cvd890_231	20	<20	303	112
cvd890_231	21	<20	203	76
cvd890_994	2	<10	<20	<20
cvd890_994	6	<10	<20	<20
cvd890_994	9	<10	<20	<20
cvd890_994	12	<10	204	52
cvd890_994	15	<10	<20	<20
cvd890_994	18	<10	823	193
cvd890_994	20	<20	29	<20
cvd890_994	21	<20	<20	<20
cvd890_379	2	<10	<20	<20
cvd890_379	6	<10	<20	<20
cvd890_379	9	<10	<20	<20
cvd890_379	12	<10	6276	1893
cvd890_379	15	<10	248	50
cvd890_379	18	<10	1577	454
cvd890_379	20	<20	156	44
cvd890_379	21	<20	55	<20
cvd890_324	2	<10	<20	<20
cvd890_324	6	<10	<20	<20
cvd890_324	9	<10	<20	<20
cvd890_324	12	<10	510	132
cvd890_324	15	<10	<20	<20
cvd890_324	18	<10	1257	372
cvd890_324	20	<20	<20	<20
cvd890_324	21	<20	<20	<20
cvd890_298	2	<10	<20	<20
cvd890_298	6	<10	<20	<20
cvd890_298	9	<10	<20	<20
cvd890_298	12	<10	771	178
cvd890_298	15	<10	<20	<20
cvd890_298	18	<10	2929	826
cvd890_298	20	<20	160	44
cvd890_298	21	<20	49	<20
cvd890_340	2	<10	<20	<20
cvd890_340	6	<10	<20	<20
cvd890_340	9	<10	<20	<20
cvd890_340	12	<10	150	23
cvd890_340	15	<10	<20	<20
cvd890_340	18	<10	185	47
cvd890_340	20	<20	<20	<20
cvd890_340	21	<20	<20	<20
cvd890_765	2	<10	<20	<20
cvd890_765	6	<10	<20	<20
cvd890_765	9	<10	<20	<20
cvd890_765	12	<10	1152	282
cvd890_765	15	<10	58	<20
cvd890_765	18	<10	2156	786
cvd890_765	20	<20	266	98
cvd890_765	21	<20	168	51
cvd890_921	2	<10	<20	<20
cvd890_921	6	<10	<20	<20
cvd890_921	9	<10	<20	<20
cvd890_921	12	<10	131	20
cvd890_921	15	<10	<20	<20
cvd890_921	18	<10	391	120
cvd890_921	20	<20	150	<20
cvd890_921	21	<20	77	<20
cvd890_465	2	<10	<20	<20
cvd890_465	6	<10	<20	<20
cvd890_465	9	<10	<20	<20
cvd890_465	12	<10	284	40
cvd890_465	15	<10	<20	<20
cvd890_465	18	<10	2097	603
cvd890_465	20	<20	105	35
cvd890_465	21	<20	45	<20
cvd890_106	2	<10	<20	<20
cvd890_106	6	<10	<20	<20
cvd890_106	9	<10	<20	<20
cvd890_106	12	<10	62	<20
cvd890_106	15	<10	<20	<20
cvd890_106	18	<10	291	74
cvd890_106	20	<20	<20	<20
cvd890_106	21	<20	<20	<20
cvd890_481	2	<10	<20	<20
cvd890_481	6	<10	<20	<20
cvd890_481	9	<10	<20	<20
cvd890_481	12	<10	32	<20
cvd890_481	15	<10	<20	<20
cvd890_481	18	<10	398	85
cvd890_481	20	<20	39	<20
cvd890_481	21	<20	<20	<20
cvd890_987	2	<10	<20	<20
cvd890_987	6	<10	<20	<20
cvd890_987	9	<10	<20	<20
cvd890_987	12	<10	<20	<20
cvd890_987	15	<10	<20	<20
cvd890_987	18	<10	45	<20
cvd890_987	20	<20	<20	<20
cvd890_987	21	<20	<20	<20
cvd890_517	2	<10	<20	<20
cvd890_517	6	<10	<20	<20
cvd890_517	9	<10	<20	<20
cvd890_517	12	<10	<20	<20
cvd890_517	15	<10	<20	<20
cvd890_517	18	<10	<20	<20
cvd890_517	20	<20	<20	<20
cvd890_517	21	<20	<20	<20
cvd890_717	2	<10	<20	<20
cvd890_717	6	<10	<20	<20
cvd890_717	9	<10	<20	<20
cvd890_717	12	<10	571	210
cvd890_717	15	<10	62	<20
cvd890_717	18	<10	3817	1141
cvd890_717	20	<20	181	69
cvd890_717	21	<20	46	<20
cvd890_703	2	<10	<20	<20
cvd890_703	6	<10	<20	<20
cvd890_703	9	<10	<20	<20
cvd890_703	12	<10	<20	<20
cvd890_703	15	<10	<20	<20
cvd890_703	18	<10	197	53
cvd890_703	20	<20	<20	<20
cvd890_703	21	<20	<20	<20
cvd890_790	2	<10	<20	<20
cvd890_790	6	<10	<20	<20
cvd890_790	9	<10	<20	<20
cvd890_790	12	<10	437	108
cvd890_790	15	<10	57	<20
cvd890_790	18	<10	2926	827
cvd890_790	20	<20	517	190
cvd890_790	21	<20	123	53
1Values are the serum dilution at which relative luminescence units (RLUs) were reduced 50% compared to virus control wells (no test sample).
2Values are the serum dilution at which relative luminescence units (RLUs) were reduced 80% compared to virus control wells (no test sample).
Note: Values in black bold type are considered positive for neutralizing antibody activity in the sample based on the criterion of >3X background.

## Sheet: V18-GP
CAVIMC: CAVD Sanders_TP_890 (AMC ConM SOSIP Human Clinical Trial)
Assay: Neutralization assays in TZM-bl cells
Viruses: Env-pseudotyped virsues produced by cotransfection with SG3Δenv in 293T/17 cells
Assay Details: Samples heat inactivated for 30 minutes at 56C; set 1:10, 3-fold.
		ID50 (dilution) in TZM-bl cells1
		Ce1176_A3	TRO.11	25710-2.43	BJOX002000.03.2	CH119.10	X1632_S2_B10	246-F3_C10_2	Ce703010217_B6	CNE55
PubID	Visit ID	ID#9567	ID#9315	ID#9813	ID#9570	ID#2501	ID#9568	ID#10908	ID#9142	ID#9312
cvd890_516	18	<10	<10	<10	<10	<10	<10	<10	<10	<10
cvd890_934	18	<10	<10	<10	<10	<10	<10	<10	<10	<10
cvd890_251	18	<10	<10	<10	<10	<10	<10	<10	<10	<10
cvd890_997	18	<10	<10	<10	<10	<10	<10	<10	<10	<10
cvd890_141	18	<10	<10	<10	<10	<10	<10	<10	<10	<10
cvd890_202	18	<10	<10	<10	<10	<10	<10	<10	<10	<10
cvd890_339	18	<10	<10	<10	<10	<10	<10	<10	<10	<10
cvd890_231	18	<10	<10	<10	<10	<10	<10	<10	<10	<10
cvd890_994	18	<10	<10	<10	<10	<10	<10	<10	<10	<10
cvd890_379	18	<10	<10	<10	<10	<10	<10	<10	<10	<10
cvd890_324	18	<10	<10	<10	<10	<10	<10	<10	<10	<10
cvd890_298	18	<10	<10	<10	<10	<10	<10	<10	<10	<10
cvd890_340	18	<10	<10	<10	<10	<10	<10	<10	<10	<10
cvd890_765	18	<10	<10	<10	<10	<10	<10	<10	<10	<10
cvd890_921	18	<10	<10	<10	<10	<10	<10	<10	<10	<10
cvd890_465	18	<10	<10	<10	<10	<10	<10	<10	<10	<10
cvd890_106	18	<10	<10	<10	<10	<10	<10	<10	<10	<10
cvd890_481	18	<10	<10	<10	<10	<10	<10	<10	<10	<10
cvd890_987	18	<10	<10	<10	<10	<10	<10	<10	<10	<10
cvd890_517	18	<10	<10	<10	<10	<10	<10	<10	<10	<10
cvd890_717	18	<10	<10	<10	<10	<10	<10	<10	<10	<10
cvd890_703	18	<10	<10	<10	<10	<10	<10	<10	<10	<10
cvd890_790	18	<10	<10	<10	<10	<10	<10	<10	<10	<10
1Values are the serum dilution at which relative luminescence units (RLUs) were reduced 50% compared to virus control wells (no test sample).
Note: Values in black bold type are considered positive for neutralizing antibody activity in the sample based on the criterion of >3X background.
