# Supplementary material for: HIV-1 envelope trimer vaccine induces sex-associated differences in antibody responses: a phase 1 clinical trial
Source: Nat Commun. 2025 Nov 21;16:10250. doi: 10.1038/s41467-025-65101-7 (PMC12639139; doi:10.1038/s41467-025-65101-7)
Supplement: Supplementary file 4 — Source Data [file 41467_2025_65101_MOESM4_ESM.zip › Fig. 3, Suppl. Fig. 3, Suppl. Fig. 8/ACTHIVE-001 Luminex data - PubID.xlsx]

## Sheet: Raw data
		IgG1					IgG2					IgG3					IgG4
	Well	ConM SOSIP (Polymun)	No protein control			Well	ConM SOSIP (Polymun)	No protein control			Well	ConM SOSIP (Polymun)	No protein control			Well	ConM SOSIP (Polymun)	No protein control
cvd890_516 V12	A1)	4433	37		cvd890_516 V12	A1)	212	40		cvd890_516 V12	A1)	1346	28.5		cvd890_516 V12	A1)	41	31
cvd890_934 V12	B1)	1966	31		cvd890_934 V12	B1)	224.5	34		cvd890_934 V12	B1)	10303	31		cvd890_934 V12	B1)	27	29
cvd890_251 V12	C1)	372	33		cvd890_251 V12	C1)	454	41		cvd890_251 V12	C1)	100	30		cvd890_251 V12	C1)	42	33
cvd890_997 V12	D1)	29	32		cvd890_997 V12	D1)	388	55.5		cvd890_997 V12	D1)	5758.5	33		cvd890_997 V12	D1)	82	32
cvd890_141 V12	E1)	30	35		cvd890_141 V12	E1)	170.5	40		cvd890_141 V12	E1)	118.5	30		cvd890_141 V12	E1)	32	35.5
cvd890_202 V12	F1)	31	35		cvd890_202 V12	F1)	36	40		cvd890_202 V12	F1)	27	31.5		cvd890_202 V12	F1)	24	30.5
cvd890_339 V12	G1)	273	46		cvd890_339 V12	G1)	83	70		cvd890_339 V12	G1)	125	50		cvd890_339 V12	G1)	26	30
cvd890_231 V12	H1)	29327	34		cvd890_231 V12	H1)	119.5	51		cvd890_231 V12	H1)	1748	33		cvd890_231 V12	H1)	29	29.5
cvd890_994 V12	A2)	27	32		cvd890_994 V12	A2)	64	44.5		cvd890_994 V12	A2)	376	32		cvd890_994 V12	A2)	26.5	30.5
cvd890_379 V12	B2)	83726.5	41		cvd890_379 V12	B2)	174	49		cvd890_379 V12	B2)	8271	34		cvd890_379 V12	B2)	30	30.5
cvd890_324 V12	C2)	228	33		cvd890_324 V12	C2)	73	41		cvd890_324 V12	C2)	328.5	34		cvd890_324 V12	C2)	27	30
cvd890_298 V12	D2)	621.5	35		cvd890_298 V12	D2)	466	41		cvd890_298 V12	D2)	403	41		cvd890_298 V12	D2)	41	36
cvd890_340 V12	E2)	30	33		cvd890_340 V12	E2)	171	46		cvd890_340 V12	E2)	333	46		cvd890_340 V12	E2)	46	29
cvd890_765 V12	F2)	66476	44		cvd890_765 V12	F2)	377	46		cvd890_765 V12	F2)	1561	29		cvd890_765 V12	F2)	32	28
cvd890_921 V12	G2)	27818	38		cvd890_921 V12	G2)	104	43		cvd890_921 V12	G2)	994	30		cvd890_921 V12	G2)	25	28
cvd890_465 V12	H2)	2320	40		cvd890_465 V12	H2)	122.5	38		cvd890_465 V12	H2)	220	29		cvd890_465 V12	H2)	24	28
cvd890_106 V12	A3)	209	37.5		cvd890_106 V12	A3)	117.5	45		cvd890_106 V12	A3)	46	28		cvd890_106 V12	A3)	25	29
cvd890_481 V12	B3)	206	36		cvd890_481 V12	B3)	203	44		cvd890_481 V12	B3)	120	31		cvd890_481 V12	B3)	33	29
cvd890_987 V12	C3)	129	32.5		cvd890_987 V12	C3)	417	37		cvd890_987 V12	C3)	75	31		cvd890_987 V12	C3)	28	30
cvd890_517 V12	D3)	52	42		cvd890_517 V12	D3)	60	65.5		cvd890_517 V12	D3)	40	32		cvd890_517 V12	D3)	22	27
cvd890_717 V12	E3)	18573	40		cvd890_717 V12	E3)	489.5	44		cvd890_717 V12	E3)	98	31		cvd890_717 V12	E3)	36	27
cvd890_703 V12	F3)	36	32		cvd890_703 V12	F3)	144	49		cvd890_703 V12	F3)	54	31		cvd890_703 V12	F3)	31	27.5
cvd890_790 V12	G3)	753	33		cvd890_790 V12	G3)	107	40		cvd890_790 V12	G3)	137	30.5		cvd890_790 V12	G3)	26	29
cvd890_516 V18	H3)	10478	32		cvd890_516 V18	H3)	521	43		cvd890_516 V18	H3)	1393.5	33		cvd890_516 V18	H3)	263	32
cvd890_934 V18	A4)	562	31		cvd890_934 V18	A4)	130	35		cvd890_934 V18	A4)	3364.5	30		cvd890_934 V18	A4)	27	33
cvd890_251 V18	B4)	637	32		cvd890_251 V18	B4)	5419	39		cvd890_251 V18	B4)	95	33		cvd890_251 V18	B4)	231	29
cvd890_997 V18	C4)	104	32		cvd890_997 V18	C4)	6090	74		cvd890_997 V18	C4)	12044	32		cvd890_997 V18	C4)	1031	33
cvd890_141 V18	D4)	26	31		cvd890_141 V18	D4)	113	40		cvd890_141 V18	D4)	149	31		cvd890_141 V18	D4)	26	30
cvd890_202 V18	E4)	3135	35		cvd890_202 V18	E4)	15797.5	44		cvd890_202 V18	E4)	1153	30.5		cvd890_202 V18	E4)	28	30
cvd890_339 V18	F4)	2626	45		cvd890_339 V18	F4)	279	63		cvd890_339 V18	F4)	94	43		cvd890_339 V18	F4)	345	29
cvd890_231 V18	G4)	14650.5	33		cvd890_231 V18	G4)	181	55		cvd890_231 V18	G4)	201	27		cvd890_231 V18	G4)	28	30
cvd890_994 V18	H4)	25	29		cvd890_994 V18	H4)	121	45		cvd890_994 V18	H4)	172.5	34		cvd890_994 V18	H4)	83	30
cvd890_379 V18	A5)	9188	37		cvd890_379 V18	A5)	340	44		cvd890_379 V18	A5)	3033	31		cvd890_379 V18	A5)	27	26
cvd890_324 V18	B5)	25	30		cvd890_324 V18	B5)	203	39		cvd890_324 V18	B5)	174	28.5		cvd890_324 V18	B5)	101	30
cvd890_298 V18	C5)	195.5	34		cvd890_298 V18	C5)	922	46		cvd890_298 V18	C5)	701	30		cvd890_298 V18	C5)	56	33
cvd890_340 V18	D5)	27	33		cvd890_340 V18	D5)	217	45		cvd890_340 V18	D5)	519	46		cvd890_340 V18	D5)	134	29
cvd890_765 V18	E5)	32004	41		cvd890_765 V18	E5)	723	47		cvd890_765 V18	E5)	471.5	29		cvd890_765 V18	E5)	34	32
cvd890_921 V18	F5)	7935	36		cvd890_921 V18	F5)	217.5	45		cvd890_921 V18	F5)	263	30		cvd890_921 V18	F5)	31	29
cvd890_465 V18	G5)	590	37		cvd890_465 V18	G5)	214	40		cvd890_465 V18	G5)	72	30		cvd890_465 V18	G5)	44	30
cvd890_106 V18	H5)	656	36		cvd890_106 V18	H5)	351	44		cvd890_106 V18	H5)	38	29		cvd890_106 V18	H5)	399	28
cvd890_481 V18	A6)	133	38		cvd890_481 V18	A6)	140	44		cvd890_481 V18	A6)	53	31		cvd890_481 V18	A6)	42	28.5
cvd890_987 V18	B6)	209	31		cvd890_987 V18	B6)	1028.5	37		cvd890_987 V18	B6)	40	31		cvd890_987 V18	B6)	39	28
cvd890_517 V18	C6)	1117	40		cvd890_517 V18	C6)	109	73		cvd890_517 V18	C6)	39	29		cvd890_517 V18	C6)	24	27
cvd890_717 V18	D6)	6808.5	38		cvd890_717 V18	D6)	626.5	41		cvd890_717 V18	D6)	58	31		cvd890_717 V18	D6)	41	29
cvd890_703 V18	E6)	111	32		cvd890_703 V18	E6)	541	46		cvd890_703 V18	E6)	60	30		cvd890_703 V18	E6)	505.5	30
cvd890_790 V18	F6)	8342	36		cvd890_790 V18	F6)	170	39		cvd890_790 V18	F6)	157	30		cvd890_790 V18	F6)	31	32
cvd890_516 V2	A7)	27	33		cvd890_516 V2	A7)	35.5	39		cvd890_516 V2	A7)	25	32		cvd890_516 V2	A7)	22	30
cvd890_934 V2	B7)	26	31		cvd890_934 V2	B7)	27	34.5		cvd890_934 V2	B7)	27	33		cvd890_934 V2	B7)	22	29
cvd890_251 V2	C7)	25	32		cvd890_251 V2	C7)	33	36		cvd890_251 V2	C7)	25	31		cvd890_251 V2	C7)	21	29
cvd890_997 V2	D7)	27	32		cvd890_997 V2	D7)	49	49		cvd890_997 V2	D7)	24	30.5		cvd890_997 V2	D7)	22	28
cvd890_141 V2	E7)	27	32		cvd890_141 V2	E7)	34	38		cvd890_141 V2	E7)	26	30		cvd890_141 V2	E7)	22	30
cvd890_202 V2	F7)	33	40		cvd890_202 V2	F7)	35	36		cvd890_202 V2	F7)	25	29		cvd890_202 V2	F7)	23	29
cvd890_339 V2	G7)	27	35		cvd890_339 V2	G7)	62	62.5		cvd890_339 V2	G7)	26	41		cvd890_339 V2	G7)	22	31
cvd890_231 V2	H7)	28	34.5		cvd890_231 V2	H7)	71.5	65		cvd890_231 V2	H7)	24.5	28		cvd890_231 V2	H7)	22	28
cvd890_994 V2	A8)	22	29		cvd890_994 V2	A8)	22	28		cvd890_994 V2	A8)	25	33		cvd890_994 V2	A8)	24	32
cvd890_379 V2	B8)	29	36		cvd890_379 V2	B8)	22	29		cvd890_379 V2	B8)	24	31		cvd890_379 V2	B8)	22	29
cvd890_324 V2	C8)	26	32		cvd890_324 V2	C8)	23	30		cvd890_324 V2	C8)	24	29		cvd890_324 V2	C8)	24	30
cvd890_298 V2	D8)	25	31		cvd890_298 V2	D8)	24	29		cvd890_298 V2	D8)	24	30		cvd890_298 V2	D8)	24.5	37
cvd890_340 V2	E8)	24	33		cvd890_340 V2	E8)	23	28		cvd890_340 V2	E8)	40	47		cvd890_340 V2	E8)	22	28
cvd890_765 V2	F8)	31	35		cvd890_765 V2	F8)	22.5	27		cvd890_765 V2	F8)	22	30		cvd890_765 V2	F8)	23	29
cvd890_921 V2	G8)	26	34		cvd890_921 V2	G8)	23	31.5		cvd890_921 V2	G8)	22	29		cvd890_921 V2	G8)	22	30
cvd890_465 V2	H8)	31	40		cvd890_465 V2	H8)	22	29.5		cvd890_465 V2	H8)	23	30		cvd890_465 V2	H8)	23	30.5
cvd890_106 V2	A9)	26	32		cvd890_106 V2	A9)	46	45		cvd890_106 V2	A9)	23	30		cvd890_106 V2	A9)	24	28
cvd890_481 V2	B9)	30	36		cvd890_481 V2	B9)	45	46		cvd890_481 V2	B9)	23	30		cvd890_481 V2	B9)	23	28
cvd890_987 V2	C9)	26	32		cvd890_987 V2	C9)	39	41		cvd890_987 V2	C9)	22	33		cvd890_987 V2	C9)	22	30
cvd890_517 V2	D9)	36	44		cvd890_517 V2	D9)	63	64		cvd890_517 V2	D9)	28	30		cvd890_517 V2	D9)	22	28
cvd890_717 V2	E9)	34	42		cvd890_717 V2	E9)	40	46		cvd890_717 V2	E9)	23	30		cvd890_717 V2	E9)	22	27
cvd890_703 V2	F9)	30	33		cvd890_703 V2	F9)	47	50.5		cvd890_703 V2	F9)	22	29		cvd890_703 V2	F9)	24	29.5
cvd890_790 V2	G9)	30.5	39		cvd890_790 V2	G9)	40	45		cvd890_790 V2	G9)	24	29.5		cvd890_790 V2	G9)	22	32
blank	A10)	24	30		blank	A11)	22	28		blank	A11)	20	30		blank	A11)	21	29
blank	B10)	23	31		blank	B11)	23	28		blank	B11)	23	25		blank	B11)	23	28

## Sheet: Blank correct
		IgG1					IgG2					IgG3					IgG4
	Sample	ConM SOSIP (Polymun)	No protein control				ConM SOSIP (Polymun)	No protein control			Sample	ConM SOSIP (Polymun)	No protein control			Sample	ConM SOSIP (Polymun)	No protein control
cvd890_516 V12	A1)	4409.5	6.5		cvd890_516 V12	A1)	189.5	12		cvd890_516 V12	A1)	1324.5	1		cvd890_516 V12	A1)	19	2.5
cvd890_934 V12	B1)	1942.5	0.5		cvd890_934 V12	B1)	202	6		cvd890_934 V12	B1)	10281.5	3.5		cvd890_934 V12	B1)	5	0.5
cvd890_251 V12	C1)	348.5	2.5		cvd890_251 V12	C1)	431.5	13		cvd890_251 V12	C1)	78.5	2.5		cvd890_251 V12	C1)	20	4.5
cvd890_997 V12	D1)	5.5	1.5		cvd890_997 V12	D1)	365.5	27.5		cvd890_997 V12	D1)	5737	5.5		cvd890_997 V12	D1)	60	3.5
cvd890_141 V12	E1)	6.5	4.5		cvd890_141 V12	E1)	148	12		cvd890_141 V12	E1)	97	2.5		cvd890_141 V12	E1)	10	7
cvd890_202 V12	F1)	7.5	4.5		cvd890_202 V12	F1)	13.5	12		cvd890_202 V12	F1)	5.5	4		cvd890_202 V12	F1)	2	2
cvd890_339 V12	G1)	249.5	15.5		cvd890_339 V12	G1)	60.5	42		cvd890_339 V12	G1)	103.5	22.5		cvd890_339 V12	G1)	4	1.5
cvd890_231 V12	H1)	29303.5	3.5		cvd890_231 V12	H1)	97	23		cvd890_231 V12	H1)	1726.5	5.5		cvd890_231 V12	H1)	7	1
cvd890_994 V12	A2)	3.5	1.5		cvd890_994 V12	A2)	41.5	16.5		cvd890_994 V12	A2)	354.5	4.5		cvd890_994 V12	A2)	4.5	2
cvd890_379 V12	B2)	83703	10.5		cvd890_379 V12	B2)	151.5	21		cvd890_379 V12	B2)	8249.5	6.5		cvd890_379 V12	B2)	8	2
cvd890_324 V12	C2)	204.5	2.5		cvd890_324 V12	C2)	50.5	13		cvd890_324 V12	C2)	307	6.5		cvd890_324 V12	C2)	5	1.5
cvd890_298 V12	D2)	598	4.5		cvd890_298 V12	D2)	443.5	13		cvd890_298 V12	D2)	381.5	13.5		cvd890_298 V12	D2)	19	7.5
cvd890_340 V12	E2)	6.5	2.5		cvd890_340 V12	E2)	148.5	18		cvd890_340 V12	E2)	311.5	18.5		cvd890_340 V12	E2)	24	0.5
cvd890_765 V12	F2)	66452.5	13.5		cvd890_765 V12	F2)	354.5	18		cvd890_765 V12	F2)	1539.5	1.5		cvd890_765 V12	F2)	10	-0.5
cvd890_921 V12	G2)	27794.5	7.5		cvd890_921 V12	G2)	81.5	15		cvd890_921 V12	G2)	972.5	2.5		cvd890_921 V12	G2)	3	-0.5
cvd890_465 V12	H2)	2296.5	9.5		cvd890_465 V12	H2)	100	10		cvd890_465 V12	H2)	198.5	1.5		cvd890_465 V12	H2)	2	-0.5
cvd890_106 V12	A3)	185.5	7		cvd890_106 V12	A3)	95	17		cvd890_106 V12	A3)	24.5	0.5		cvd890_106 V12	A3)	3	0.5
cvd890_481 V12	B3)	182.5	5.5		cvd890_481 V12	B3)	180.5	16		cvd890_481 V12	B3)	98.5	3.5		cvd890_481 V12	B3)	11	0.5
cvd890_987 V12	C3)	105.5	2		cvd890_987 V12	C3)	394.5	9		cvd890_987 V12	C3)	53.5	3.5		cvd890_987 V12	C3)	6	1.5
cvd890_517 V12	D3)	28.5	11.5		cvd890_517 V12	D3)	37.5	37.5		cvd890_517 V12	D3)	18.5	4.5		cvd890_517 V12	D3)	0	-1.5
cvd890_717 V12	E3)	18549.5	9.5		cvd890_717 V12	E3)	467	16		cvd890_717 V12	E3)	76.5	3.5		cvd890_717 V12	E3)	14	-1.5
cvd890_703 V12	F3)	12.5	1.5		cvd890_703 V12	F3)	121.5	21		cvd890_703 V12	F3)	32.5	3.5		cvd890_703 V12	F3)	9	-1
cvd890_790 V12	G3)	729.5	2.5		cvd890_790 V12	G3)	84.5	12		cvd890_790 V12	G3)	115.5	3		cvd890_790 V12	G3)	4	0.5
cvd890_516 V18	H3)	10454.5	1.5		cvd890_516 V18	H3)	498.5	15		cvd890_516 V18	H3)	1372	5.5		cvd890_516 V18	H3)	241	3.5
cvd890_934 V18	A4)	538.5	0.5		cvd890_934 V18	A4)	107.5	7		cvd890_934 V18	A4)	3343	2.5		cvd890_934 V18	A4)	5	4.5
cvd890_251 V18	B4)	613.5	1.5		cvd890_251 V18	B4)	5396.5	11		cvd890_251 V18	B4)	73.5	5.5		cvd890_251 V18	B4)	209	0.5
cvd890_997 V18	C4)	80.5	1.5		cvd890_997 V18	C4)	6067.5	46		cvd890_997 V18	C4)	12022.5	4.5		cvd890_997 V18	C4)	1009	4.5
cvd890_141 V18	D4)	2.5	0.5		cvd890_141 V18	D4)	90.5	12		cvd890_141 V18	D4)	127.5	3.5		cvd890_141 V18	D4)	4	1.5
cvd890_202 V18	E4)	3111.5	4.5		cvd890_202 V18	E4)	15775	16		cvd890_202 V18	E4)	1131.5	3		cvd890_202 V18	E4)	6	1.5
cvd890_339 V18	F4)	2602.5	14.5		cvd890_339 V18	F4)	256.5	35		cvd890_339 V18	F4)	72.5	15.5		cvd890_339 V18	F4)	323	0.5
cvd890_231 V18	G4)	14627	2.5		cvd890_231 V18	G4)	158.5	27		cvd890_231 V18	G4)	179.5	-0.5		cvd890_231 V18	G4)	6	1.5
cvd890_994 V18	H4)	1.5	-1.5		cvd890_994 V18	H4)	98.5	17		cvd890_994 V18	H4)	151	6.5		cvd890_994 V18	H4)	61	1.5
cvd890_379 V18	A5)	9164.5	6.5		cvd890_379 V18	A5)	317.5	16		cvd890_379 V18	A5)	3011.5	3.5		cvd890_379 V18	A5)	5	-2.5
cvd890_324 V18	B5)	1.5	-0.5		cvd890_324 V18	B5)	180.5	11		cvd890_324 V18	B5)	152.5	1		cvd890_324 V18	B5)	79	1.5
cvd890_298 V18	C5)	172	3.5		cvd890_298 V18	C5)	899.5	18		cvd890_298 V18	C5)	679.5	2.5		cvd890_298 V18	C5)	34	4.5
cvd890_340 V18	D5)	3.5	2.5		cvd890_340 V18	D5)	194.5	17		cvd890_340 V18	D5)	497.5	18.5		cvd890_340 V18	D5)	112	0.5
cvd890_765 V18	E5)	31980.5	10.5		cvd890_765 V18	E5)	700.5	19		cvd890_765 V18	E5)	450	1.5		cvd890_765 V18	E5)	12	3.5
cvd890_921 V18	F5)	7911.5	5.5		cvd890_921 V18	F5)	195	17		cvd890_921 V18	F5)	241.5	2.5		cvd890_921 V18	F5)	9	0.5
cvd890_465 V18	G5)	566.5	6.5		cvd890_465 V18	G5)	191.5	12		cvd890_465 V18	G5)	50.5	2.5		cvd890_465 V18	G5)	22	1.5
cvd890_106 V18	H5)	632.5	5.5		cvd890_106 V18	H5)	328.5	16		cvd890_106 V18	H5)	16.5	1.5		cvd890_106 V18	H5)	377	-0.5
cvd890_481 V18	A6)	109.5	7.5		cvd890_481 V18	A6)	117.5	16		cvd890_481 V18	A6)	31.5	3.5		cvd890_481 V18	A6)	20	0
cvd890_987 V18	B6)	185.5	0.5		cvd890_987 V18	B6)	1006	9		cvd890_987 V18	B6)	18.5	3.5		cvd890_987 V18	B6)	17	-0.5
cvd890_517 V18	C6)	1093.5	9.5		cvd890_517 V18	C6)	86.5	45		cvd890_517 V18	C6)	17.5	1.5		cvd890_517 V18	C6)	2	-1.5
cvd890_717 V18	D6)	6785	7.5		cvd890_717 V18	D6)	604	13		cvd890_717 V18	D6)	36.5	3.5		cvd890_717 V18	D6)	19	0.5
cvd890_703 V18	E6)	87.5	1.5		cvd890_703 V18	E6)	518.5	18		cvd890_703 V18	E6)	38.5	2.5		cvd890_703 V18	E6)	483.5	1.5
cvd890_790 V18	F6)	8318.5	5.5		cvd890_790 V18	F6)	147.5	11		cvd890_790 V18	F6)	135.5	2.5		cvd890_790 V18	F6)	9	3.5
cvd890_516 V2	A7)	3.5	2.5		cvd890_516 V2	A7)	13	11		cvd890_516 V2	A7)	3.5	4.5		cvd890_516 V2	A7)	0	1.5
cvd890_934 V2	B7)	2.5	0.5		cvd890_934 V2	B7)	4.5	6.5		cvd890_934 V2	B7)	5.5	5.5		cvd890_934 V2	B7)	0	0.5
cvd890_251 V2	C7)	1.5	1.5		cvd890_251 V2	C7)	10.5	8		cvd890_251 V2	C7)	3.5	3.5		cvd890_251 V2	C7)	-1	0.5
cvd890_997 V2	D7)	3.5	1.5		cvd890_997 V2	D7)	26.5	21		cvd890_997 V2	D7)	2.5	3		cvd890_997 V2	D7)	0	-0.5
cvd890_141 V2	E7)	3.5	1.5		cvd890_141 V2	E7)	11.5	10		cvd890_141 V2	E7)	4.5	2.5		cvd890_141 V2	E7)	0	1.5
cvd890_202 V2	F7)	9.5	9.5		cvd890_202 V2	F7)	12.5	8		cvd890_202 V2	F7)	3.5	1.5		cvd890_202 V2	F7)	1	0.5
cvd890_339 V2	G7)	3.5	4.5		cvd890_339 V2	G7)	39.5	34.5		cvd890_339 V2	G7)	4.5	13.5		cvd890_339 V2	G7)	0	2.5
cvd890_231 V2	H7)	4.5	4		cvd890_231 V2	H7)	49	37		cvd890_231 V2	H7)	3	0.5		cvd890_231 V2	H7)	0	-0.5
cvd890_994 V2	A8)	-1.5	-1.5		cvd890_994 V2	A8)	-0.5	0		cvd890_994 V2	A8)	3.5	5.5		cvd890_994 V2	A8)	2	3.5
cvd890_379 V2	B8)	5.5	5.5		cvd890_379 V2	B8)	-0.5	1		cvd890_379 V2	B8)	2.5	3.5		cvd890_379 V2	B8)	0	0.5
cvd890_324 V2	C8)	2.5	1.5		cvd890_324 V2	C8)	0.5	2		cvd890_324 V2	C8)	2.5	1.5		cvd890_324 V2	C8)	2	1.5
cvd890_298 V2	D8)	1.5	0.5		cvd890_298 V2	D8)	1.5	1		cvd890_298 V2	D8)	2.5	2.5		cvd890_298 V2	D8)	2.5	8.5
cvd890_340 V2	E8)	0.5	2.5		cvd890_340 V2	E8)	0.5	0		cvd890_340 V2	E8)	18.5	19.5		cvd890_340 V2	E8)	0	-0.5
cvd890_765 V2	F8)	7.5	4.5		cvd890_765 V2	F8)	0	-1		cvd890_765 V2	F8)	0.5	2.5		cvd890_765 V2	F8)	1	0.5
cvd890_921 V2	G8)	2.5	3.5		cvd890_921 V2	G8)	0.5	3.5		cvd890_921 V2	G8)	0.5	1.5		cvd890_921 V2	G8)	0	1.5
cvd890_465 V2	H8)	7.5	9.5		cvd890_465 V2	H8)	-0.5	1.5		cvd890_465 V2	H8)	1.5	2.5		cvd890_465 V2	H8)	1	2
cvd890_106 V2	A9)	2.5	1.5		cvd890_106 V2	A9)	23.5	17		cvd890_106 V2	A9)	1.5	2.5		cvd890_106 V2	A9)	2	-0.5
cvd890_481 V2	B9)	6.5	5.5		cvd890_481 V2	B9)	22.5	18		cvd890_481 V2	B9)	1.5	2.5		cvd890_481 V2	B9)	1	-0.5
cvd890_987 V2	C9)	2.5	1.5		cvd890_987 V2	C9)	16.5	13		cvd890_987 V2	C9)	0.5	5.5		cvd890_987 V2	C9)	0	1.5
cvd890_517 V2	D9)	12.5	13.5		cvd890_517 V2	D9)	40.5	36		cvd890_517 V2	D9)	6.5	2.5		cvd890_517 V2	D9)	0	-0.5
cvd890_717 V2	E9)	10.5	11.5		cvd890_717 V2	E9)	17.5	18		cvd890_717 V2	E9)	1.5	2.5		cvd890_717 V2	E9)	0	-1.5
cvd890_703 V2	F9)	6.5	2.5		cvd890_703 V2	F9)	24.5	22.5		cvd890_703 V2	F9)	0.5	1.5		cvd890_703 V2	F9)	2	1
cvd890_790 V2	G9)	7	8.5		cvd890_790 V2	G9)	17.5	17		cvd890_790 V2	G9)	2.5	2		cvd890_790 V2	G9)	0	3.5
blank	A10)	0.5	-0.5		blank	A11)	-0.5	0		blank	A11)	-1.5	2.5		blank	A11)	-1	0.5
blank	B10)	-0.5	0.5		blank	B11)	0.5	0		blank	B11)	1.5	-2.5		blank	B11)	1	-0.5

## Sheet: Nonzero
		IgG1					IgG2					IgG3					IgG4
	Sample	ConM SOSIP (Polymun)	No protein control				ConM SOSIP (Polymun)	No protein control			Sample	ConM SOSIP (Polymun)	No protein control			Sample	ConM SOSIP (Polymun)	No protein control
cvd890_516 V12	A1)	4409.5	6.5		cvd890_516 V12	A1)	189.5	12		cvd890_516 V12	A1)	1324.5	1		cvd890_516 V12	A1)	19	2.5
cvd890_934 V12	B1)	1942.5	1		cvd890_934 V12	B1)	202	6		cvd890_934 V12	B1)	10281.5	3.5		cvd890_934 V12	B1)	5	1
cvd890_251 V12	C1)	348.5	2.5		cvd890_251 V12	C1)	431.5	13		cvd890_251 V12	C1)	78.5	2.5		cvd890_251 V12	C1)	20	4.5
cvd890_997 V12	D1)	5.5	1.5		cvd890_997 V12	D1)	365.5	27.5		cvd890_997 V12	D1)	5737	5.5		cvd890_997 V12	D1)	60	3.5
cvd890_141 V12	E1)	6.5	4.5		cvd890_141 V12	E1)	148	12		cvd890_141 V12	E1)	97	2.5		cvd890_141 V12	E1)	10	7
cvd890_202 V12	F1)	7.5	4.5		cvd890_202 V12	F1)	13.5	12		cvd890_202 V12	F1)	5.5	4		cvd890_202 V12	F1)	2	2
cvd890_339 V12	G1)	249.5	15.5		cvd890_339 V12	G1)	60.5	42		cvd890_339 V12	G1)	103.5	22.5		cvd890_339 V12	G1)	4	1.5
cvd890_231 V12	H1)	29303.5	3.5		cvd890_231 V12	H1)	97	23		cvd890_231 V12	H1)	1726.5	5.5		cvd890_231 V12	H1)	7	1
cvd890_994 V12	A2)	3.5	1.5		cvd890_994 V12	A2)	41.5	16.5		cvd890_994 V12	A2)	354.5	4.5		cvd890_994 V12	A2)	4.5	2
cvd890_379 V12	B2)	83703	10.5		cvd890_379 V12	B2)	151.5	21		cvd890_379 V12	B2)	8249.5	6.5		cvd890_379 V12	B2)	8	2
cvd890_324 V12	C2)	204.5	2.5		cvd890_324 V12	C2)	50.5	13		cvd890_324 V12	C2)	307	6.5		cvd890_324 V12	C2)	5	1.5
cvd890_298 V12	D2)	598	4.5		cvd890_298 V12	D2)	443.5	13		cvd890_298 V12	D2)	381.5	13.5		cvd890_298 V12	D2)	19	7.5
cvd890_340 V12	E2)	6.5	2.5		cvd890_340 V12	E2)	148.5	18		cvd890_340 V12	E2)	311.5	18.5		cvd890_340 V12	E2)	24	1
cvd890_765 V12	F2)	66452.5	13.5		cvd890_765 V12	F2)	354.5	18		cvd890_765 V12	F2)	1539.5	1.5		cvd890_765 V12	F2)	10	1
cvd890_921 V12	G2)	27794.5	7.5		cvd890_921 V12	G2)	81.5	15		cvd890_921 V12	G2)	972.5	2.5		cvd890_921 V12	G2)	3	1
cvd890_465 V12	H2)	2296.5	9.5		cvd890_465 V12	H2)	100	10		cvd890_465 V12	H2)	198.5	1.5		cvd890_465 V12	H2)	2	1
cvd890_106 V12	A3)	185.5	7		cvd890_106 V12	A3)	95	17		cvd890_106 V12	A3)	24.5	1		cvd890_106 V12	A3)	3	1
cvd890_481 V12	B3)	182.5	5.5		cvd890_481 V12	B3)	180.5	16		cvd890_481 V12	B3)	98.5	3.5		cvd890_481 V12	B3)	11	1
cvd890_987 V12	C3)	105.5	2		cvd890_987 V12	C3)	394.5	9		cvd890_987 V12	C3)	53.5	3.5		cvd890_987 V12	C3)	6	1.5
cvd890_517 V12	D3)	28.5	11.5		cvd890_517 V12	D3)	37.5	37.5		cvd890_517 V12	D3)	18.5	4.5		cvd890_517 V12	D3)	1	1
cvd890_717 V12	E3)	18549.5	9.5		cvd890_717 V12	E3)	467	16		cvd890_717 V12	E3)	76.5	3.5		cvd890_717 V12	E3)	14	1
cvd890_703 V12	F3)	12.5	1.5		cvd890_703 V12	F3)	121.5	21		cvd890_703 V12	F3)	32.5	3.5		cvd890_703 V12	F3)	9	1
cvd890_790 V12	G3)	729.5	2.5		cvd890_790 V12	G3)	84.5	12		cvd890_790 V12	G3)	115.5	3		cvd890_790 V12	G3)	4	1
cvd890_516 V18	H3)	10454.5	1.5		cvd890_516 V18	H3)	498.5	15		cvd890_516 V18	H3)	1372	5.5		cvd890_516 V18	H3)	241	3.5
cvd890_934 V18	A4)	538.5	1		cvd890_934 V18	A4)	107.5	7		cvd890_934 V18	A4)	3343	2.5		cvd890_934 V18	A4)	5	4.5
cvd890_251 V18	B4)	613.5	1.5		cvd890_251 V18	B4)	5396.5	11		cvd890_251 V18	B4)	73.5	5.5		cvd890_251 V18	B4)	209	1
cvd890_997 V18	C4)	80.5	1.5		cvd890_997 V18	C4)	6067.5	46		cvd890_997 V18	C4)	12022.5	4.5		cvd890_997 V18	C4)	1009	4.5
cvd890_141 V18	D4)	2.5	1		cvd890_141 V18	D4)	90.5	12		cvd890_141 V18	D4)	127.5	3.5		cvd890_141 V18	D4)	4	1.5
cvd890_202 V18	E4)	3111.5	4.5		cvd890_202 V18	E4)	15775	16		cvd890_202 V18	E4)	1131.5	3		cvd890_202 V18	E4)	6	1.5
cvd890_339 V18	F4)	2602.5	14.5		cvd890_339 V18	F4)	256.5	35		cvd890_339 V18	F4)	72.5	15.5		cvd890_339 V18	F4)	323	1
cvd890_231 V18	G4)	14627	2.5		cvd890_231 V18	G4)	158.5	27		cvd890_231 V18	G4)	179.5	1		cvd890_231 V18	G4)	6	1.5
cvd890_994 V18	H4)	1.5	1		cvd890_994 V18	H4)	98.5	17		cvd890_994 V18	H4)	151	6.5		cvd890_994 V18	H4)	61	1.5
cvd890_379 V18	A5)	9164.5	6.5		cvd890_379 V18	A5)	317.5	16		cvd890_379 V18	A5)	3011.5	3.5		cvd890_379 V18	A5)	5	1
cvd890_324 V18	B5)	1.5	1		cvd890_324 V18	B5)	180.5	11		cvd890_324 V18	B5)	152.5	1		cvd890_324 V18	B5)	79	1.5
cvd890_298 V18	C5)	172	3.5		cvd890_298 V18	C5)	899.5	18		cvd890_298 V18	C5)	679.5	2.5		cvd890_298 V18	C5)	34	4.5
cvd890_340 V18	D5)	3.5	2.5		cvd890_340 V18	D5)	194.5	17		cvd890_340 V18	D5)	497.5	18.5		cvd890_340 V18	D5)	112	1
cvd890_765 V18	E5)	31980.5	10.5		cvd890_765 V18	E5)	700.5	19		cvd890_765 V18	E5)	450	1.5		cvd890_765 V18	E5)	12	3.5
cvd890_921 V18	F5)	7911.5	5.5		cvd890_921 V18	F5)	195	17		cvd890_921 V18	F5)	241.5	2.5		cvd890_921 V18	F5)	9	1
cvd890_465 V18	G5)	566.5	6.5		cvd890_465 V18	G5)	191.5	12		cvd890_465 V18	G5)	50.5	2.5		cvd890_465 V18	G5)	22	1.5
cvd890_106 V18	H5)	632.5	5.5		cvd890_106 V18	H5)	328.5	16		cvd890_106 V18	H5)	16.5	1.5		cvd890_106 V18	H5)	377	1
cvd890_481 V18	A6)	109.5	7.5		cvd890_481 V18	A6)	117.5	16		cvd890_481 V18	A6)	31.5	3.5		cvd890_481 V18	A6)	20	1
cvd890_987 V18	B6)	185.5	1		cvd890_987 V18	B6)	1006	9		cvd890_987 V18	B6)	18.5	3.5		cvd890_987 V18	B6)	17	1
cvd890_517 V18	C6)	1093.5	9.5		cvd890_517 V18	C6)	86.5	45		cvd890_517 V18	C6)	17.5	1.5		cvd890_517 V18	C6)	2	1
cvd890_717 V18	D6)	6785	7.5		cvd890_717 V18	D6)	604	13		cvd890_717 V18	D6)	36.5	3.5		cvd890_717 V18	D6)	19	1
cvd890_703 V18	E6)	87.5	1.5		cvd890_703 V18	E6)	518.5	18		cvd890_703 V18	E6)	38.5	2.5		cvd890_703 V18	E6)	483.5	1.5
cvd890_790 V18	F6)	8318.5	5.5		cvd890_790 V18	F6)	147.5	11		cvd890_790 V18	F6)	135.5	2.5		cvd890_790 V18	F6)	9	3.5
cvd890_516 V2	A7)	3.5	2.5		cvd890_516 V2	A7)	13	11		cvd890_516 V2	A7)	3.5	4.5		cvd890_516 V2	A7)	1	1.5
cvd890_934 V2	B7)	2.5	1		cvd890_934 V2	B7)	4.5	6.5		cvd890_934 V2	B7)	5.5	5.5		cvd890_934 V2	B7)	1	1
cvd890_251 V2	C7)	1.5	1.5		cvd890_251 V2	C7)	10.5	8		cvd890_251 V2	C7)	3.5	3.5		cvd890_251 V2	C7)	1	1
cvd890_997 V2	D7)	3.5	1.5		cvd890_997 V2	D7)	26.5	21		cvd890_997 V2	D7)	2.5	3		cvd890_997 V2	D7)	1	1
cvd890_141 V2	E7)	3.5	1.5		cvd890_141 V2	E7)	11.5	10		cvd890_141 V2	E7)	4.5	2.5		cvd890_141 V2	E7)	1	1.5
cvd890_202 V2	F7)	9.5	9.5		cvd890_202 V2	F7)	12.5	8		cvd890_202 V2	F7)	3.5	1.5		cvd890_202 V2	F7)	1	1
cvd890_339 V2	G7)	3.5	4.5		cvd890_339 V2	G7)	39.5	34.5		cvd890_339 V2	G7)	4.5	13.5		cvd890_339 V2	G7)	1	2.5
cvd890_231 V2	H7)	4.5	4		cvd890_231 V2	H7)	49	37		cvd890_231 V2	H7)	3	1		cvd890_231 V2	H7)	1	1
cvd890_994 V2	A8)	1	1		cvd890_994 V2	A8)	1	1		cvd890_994 V2	A8)	3.5	5.5		cvd890_994 V2	A8)	2	3.5
cvd890_379 V2	B8)	5.5	5.5		cvd890_379 V2	B8)	1	1		cvd890_379 V2	B8)	2.5	3.5		cvd890_379 V2	B8)	1	1
cvd890_324 V2	C8)	2.5	1.5		cvd890_324 V2	C8)	1	2		cvd890_324 V2	C8)	2.5	1.5		cvd890_324 V2	C8)	2	1.5
cvd890_298 V2	D8)	1.5	1		cvd890_298 V2	D8)	1.5	1		cvd890_298 V2	D8)	2.5	2.5		cvd890_298 V2	D8)	2.5	8.5
cvd890_340 V2	E8)	1	2.5		cvd890_340 V2	E8)	1	1		cvd890_340 V2	E8)	18.5	19.5		cvd890_340 V2	E8)	1	1
cvd890_765 V2	F8)	7.5	4.5		cvd890_765 V2	F8)	1	1		cvd890_765 V2	F8)	1	2.5		cvd890_765 V2	F8)	1	1
cvd890_921 V2	G8)	2.5	3.5		cvd890_921 V2	G8)	1	3.5		cvd890_921 V2	G8)	1	1.5		cvd890_921 V2	G8)	1	1.5
cvd890_465 V2	H8)	7.5	9.5		cvd890_465 V2	H8)	1	1.5		cvd890_465 V2	H8)	1.5	2.5		cvd890_465 V2	H8)	1	2
cvd890_106 V2	A9)	2.5	1.5		cvd890_106 V2	A9)	23.5	17		cvd890_106 V2	A9)	1.5	2.5		cvd890_106 V2	A9)	2	1
cvd890_481 V2	B9)	6.5	5.5		cvd890_481 V2	B9)	22.5	18		cvd890_481 V2	B9)	1.5	2.5		cvd890_481 V2	B9)	1	1
cvd890_987 V2	C9)	2.5	1.5		cvd890_987 V2	C9)	16.5	13		cvd890_987 V2	C9)	1	5.5		cvd890_987 V2	C9)	1	1.5
cvd890_517 V2	D9)	12.5	13.5		cvd890_517 V2	D9)	40.5	36		cvd890_517 V2	D9)	6.5	2.5		cvd890_517 V2	D9)	1	1
cvd890_717 V2	E9)	10.5	11.5		cvd890_717 V2	E9)	17.5	18		cvd890_717 V2	E9)	1.5	2.5		cvd890_717 V2	E9)	1	1
cvd890_703 V2	F9)	6.5	2.5		cvd890_703 V2	F9)	24.5	22.5		cvd890_703 V2	F9)	1	1.5		cvd890_703 V2	F9)	2	1
cvd890_790 V2	G9)	7	8.5		cvd890_790 V2	G9)	17.5	17		cvd890_790 V2	G9)	2.5	2		cvd890_790 V2	G9)	1	3.5
blank	A10)	1	1		blank	A11)	1	1		blank	A11)	1	2.5		blank	A11)	1	1
blank	B10)	1	1		blank	B11)	1	1		blank	B11)	1.5	1		blank	B11)	1	1
