# Supplementary material for: HIV-1 envelope trimer vaccine induces sex-associated differences in antibody responses: a phase 1 clinical trial
Source: Nat Commun. 2025 Nov 21;16:10250. doi: 10.1038/s41467-025-65101-7 (PMC12639139; doi:10.1038/s41467-025-65101-7)
Supplement: Supplementary file 4 — Source Data [file 41467_2025_65101_MOESM4_ESM.zip › Fig. 7, suppl. Fig. 9/ACTHIVE0-001 IL-6 PubID.xlsx]

## Sheet: nanograms
	IL-6	Female						Male
	ng/mL	Baseline			10 weeks			Baseline			10 weeks
	Identifier	A	B	C	A	B	C	A	B	C	A	B	C
	3	28.727	19.2416	36.9927	61.3168	44.3711	44.1481
	5	1.55719	6.05572	4.32552	0.090044	0.450221	0.720353
	8	0.489612	4.1617	3.10087	0.154526	1.23621	3.09052
	10	6.71457	35.1527	37.3251	11.6301	15.039	26.4686
	11	17.9713	9.87436	22.9085	25.4801	22.849	23.2644
	12	7.70431	4.65166	7.55894	6.64697	7.33936	6.92393
	14	13.2234	13.0621	7.5255	19.9773	14.65	15.3899
	16	0.969934	4.0183	3.18693	3.15328	3.88096	3.15328
	20	14.3647	16.5507	19.3612	326.356	367.15	321.994
	21	3.53914	3.64323	3.64323	9.12402	10.5786	10.4464
	23	7.13808	4.37495	4.14469	36.7186	44.1834	30.8679
	24	7.74646	2.08893	0.696311	0	1.31503	1.01156
	25	1.04447	1.74078	1.47966	1.31503	0.708093	5.66474
	4							6.46614	4.68238	6.24317	14.0166	12.6943	12.8265
	7							7.43989	4.49854	2.59531	7.41923	12.2317	24.6639
	9							3.91689	1.79524	0	3.032	3.15328	5.4576
	13							5.52384	5.66921	5.66921	9.76667	4.29141	2.2197
	15							2.52642	1.12882	0.483782	1.26062	0.630309	1.26062
	17							16.2117	12.8863	20.9229	25.0773	26.9488	34.0602
	18							2.67738	4.65019	1.69098	2.05858	2.05858	4.49146
	19							0.422744	1.83189	0.422744	1.49055	1.35505	2.71009
	22							6.05252	12.5085	4.23677	30.7883	18.9861	27.7095
	29							n/a	n/a	n/a	1.26062	0.630309	1.26062

## Sheet: picograms
	IL-6	Female						Male
	pg/mL	Baseline			10 weeks			Baseline			10 weeks
	Identifier	A	B	C	A	B	C	A	B	C	A	B	C
	3	28727	19241.6	36992.7	61316.8	44371.1	44148.1
	5	1557.19	6055.72	4325.52	90.044	450.221	720.353
	8	489.612	4161.7	3100.87	154.526	1236.21	3090.52
	10	6714.57	35152.7	37325.1	11630.1	15039	26468.6
	11	17971.3	9874.36	22908.5	25480.1	22849	23264.4
	12	7704.31	4651.66	7558.94	6646.97	7339.36	6923.93
	14	13223.4	13062.1	7525.49	19977.3	14650	15389.9
	16	969.934	4018.3	3186.93	3153.28	3880.96	3153.28
	20	14364.7	16550.7	19361.2	326356	367150	321994
	21	3539.14	3643.23	3643.23	9124.02	10578.6	10446.4
	23	7138.08	4374.95	4144.69	36718.6	44183.4	30867.9
	24	7746.46	2088.93	696.311	0	1315.03	1011.56
	25	1044.47	1740.78	1479.66	1315.03	708.093	5664.74
	4							6466.14	4682.38	6243.17	14016.6	12694.3	12826.5
	7							7439.89	4498.54	2595.31	7419.23	12231.7	24663.9
	9							3916.89	1795.24	0	3032	3153.28	5457.6
	13							5523.84	5669.21	5669.21	9766.67	4291.41	2219.7
	15							2526.42	1128.82	483.782	1260.62	630.309	1260.62
	17							16211.7	12886.3	20922.9	25077.3	26948.8	34060.2
	18							2677.38	4650.19	1690.98	2058.59	2058.59	4491.46
	19							422.744	1831.89	422.744	1490.55	1355.05	2710.09
	22							6052.52	12508.5	4236.77	30788.3	18986.1	27709.5
	29							n/a	n/a	n/a	1260.62	630.309	1260.62
