# Supplementary material for: HIV-1 envelope trimer vaccine induces sex-associated differences in antibody responses: a phase 1 clinical trial
Source: Nat Commun. 2025 Nov 21;16:10250. doi: 10.1038/s41467-025-65101-7 (PMC12639139; doi:10.1038/s41467-025-65101-7)
Supplement: Supplementary file 4 — Source Data [file 41467_2025_65101_MOESM4_ESM.zip › Suppl. Fig. 1-2, Suppl. Fig. 11/ACTHIVE-001 Neutralisation - OSR PubID.xlsx]

## Sheet: Sheet1
		MLV	CON M
		all timepoints
ID		NEG	0 weeks	2 weeks	8 weeks	10 weeks	24 weeks	26 weeks
cvd890_516			<20	<20	<20	1392	29	1551
cvd890_934			<20	<20	<20	1052	<20	2420
cvd890_344			<20	<20
cvd890_251			<20	<20	<20	82	<20	299
cvd890_997			<20	<20	<20	34	<20	567
cvd890_141			<20	<20	<20	101	43	2473
cvd890_202			<20	<20	<20	<20	<20	1340
cvd890_339			<20	<20	<20	34	<20	80
cvd890_231			<20	<20	<20	1037	88	1585
cvd890_994			<20	<20	<20	151	30	414
cvd890_379			<20	<20	24	2576	107	782
cvd890_324			<20	<20	<20	696	30	920
cvd890_298			<20	<20	<20	2116	33	1174
cvd890_340			<20	<20	<20	68	<20	88
cvd890_765			<20	<20	<20	1213	67	864
cvd890_921			<20	<20	<20	140	<20	535
cvd890_465			<20	<20	<20	3241		1190
cvd890_106			<20	<20	21	61	<20	109
cvd890_481			<20	<20	<20	34	<20	264
cvd890_987			<20	<20	<20	33	<20	101
cvd890_517			<20	<20	<20	<20	<20	61
cvd890_717			<20	<20	<20	463	44	2421
cvd890_703			<20	<20	<20	<20	<20	100
cvd890_790			<20	<20	<20	693	53	2350
