# Supplementary material for: HIV-1 envelope trimer vaccine induces sex-associated differences in antibody responses: a phase 1 clinical trial
Source: Nat Commun. 2025 Nov 21;16:10250. doi: 10.1038/s41467-025-65101-7 (PMC12639139; doi:10.1038/s41467-025-65101-7)
Supplement: Supplementary file 4 — Source Data [file 41467_2025_65101_MOESM4_ESM.zip › Suppl. Fig. 1-2, Suppl. Fig. 11/ACTHIVE-001 Complete Binding Data - ELISA OSR PubID.xlsx]

## Sheet: IgG
	IgG (ng/ml)		0 = < Limit of Quantification (LOQ)
	ConM-specific IgG (ng/ml)										ConS-specific IgG (ng/ml)
	Participant ID	v2	v6	v9	v12	v15	v18	v20	v21		Participant ID	v2	v6	v9	v12	v15	v18	v20	v21
	cvd890_516	0	0	0	51281	4292	85256	7648	4674		cvd890_516	0	0	0	15537	0	15363	2528	1866
	cvd890_934	0	0	0	40882	6969	54269	7626	3913		cvd890_934	0	0	0	11058	2138	10506	2108	1221
	cvd890_251	0	0	0	16637	2707	35438	3046	0		cvd890_251	0	0	0	5026	0	9696	926	0
	cvd890_997	0	0	0	108073	2334	87817	5494	6080		cvd890_997	0	0	0	33136	0	14328	3599	2073
	cvd890_141	0	0	0	9355	5191	37053	21024	13471		cvd890_141	0	0	0	0	0	966	1636	1333
	cvd890_202	0	0	0	0	0	131431	89302	51179		cvd890_202	0	0	0	0	0	17778	7788	7451
	cvd890_339	0	0	0	5852	0	13851	3276	1250		cvd890_339	0	0	0	2463	0	9087	1565	0
	cvd890_231	0	0	0	50357	11541	39133	22799	7138		cvd890_231	0	0	0	20868	2055	8978	2413	1241
	cvd890_994	0	0	0	28525	3196	39267	4025	4336		cvd890_994	0	0	0	4660	1130	9300	1561	2720
	cvd890_379	0	0	911	99014	25481	30225	4940	3117		cvd890_379	0	0	0	15527	3738	11401	1147	1507
	cvd890_324	0	0	0	64054	4266	24370	5606	1182		cvd890_324	0	0	0	16347	1468	9225	3023	1560
	cvd890_298	0	0	0	47580	3164	21423	6224	2307		cvd890_298	0	0	0	15032	899	6738	2539	1421
	cvd890_340	0	0	0	27754	2384	4535	2452	1441		cvd890_340	0	0	0	5016	1188	2334	1251	0
	cvd890_765	0	0	0	125657	6206	27268	4703	1852		cvd890_765	0	0	0	32747	1596	7761	2813	1367
	cvd890_921	0	0	0	110894	4470	18263	9408	1538		cvd890_921	0	0	0	28286	1459	7879	3760	1412
	cvd890_465	0	0	0	15589	0	31853	1897	0		cvd890_465	0	0	0	3082	0	13439	874	0
	cvd890_106	0	0	0	8976	0	2457	2754	1753		cvd890_106	0	0	0	3134	0	0	2045	0
	cvd890_481	0	0	0	14467	1175	28692	8018	3658		cvd890_481	0	0	0	4847	0	2901	4372	1743
	cvd890_987	0	0	0	11937	1139	22112	3439	1786		cvd890_987	0	0	0	3970	0	9399	1481	0
	cvd890_517	0	0	0	0	0	34448	0	0		cvd890_517	0	0	0	0	0	25721	0	0
	cvd890_717	0	0	0	30091	5340	60643	8590	1300		cvd890_717	0	0	0	32358	2195	7492	1964	947
	cvd890_703	0	0	0	1978	0	4870	1623	0		cvd890_703	0	0	0	0	0	6112	0	0
	cvd890_790	0	0	0	83287	9309	80527	19679	3366		cvd890_790	0	0	0	16904	2078	11284	4114	0
